# Supplementary material for: Phylogeny and a structural model of plant MHX transporters
Source: BMC Plant Biol. 2013 May 2;13:75. doi: 10.1186/1471-2229-13-75 (PMC3679957; doi:10.1186/1471-2229-13-75)
Supplement: Additional file 1 — A table of all proteins analysed. A table listing the proteins included in the phylogenetic analyses as well as their source organisms, phylogenetic identities, and scores of similarity to AtMHX, HsNCX1, and CrNCX. [file 1471-2229-13-75-S1.xls]

## Sheet: Additional file 1
Protein name in our analyses	Scientific name of the source organism	Common name of the source organism	Phylogenetic identity	Score of pairwise similarity to AtMHX	Score of pairwise similarity to HsNCX1	Score of pairwise similarity to CrNCX
1. Proteins identified by their similarity to the Arabidopsis thaliana MHX protein
1.1 Plantae
1.1.1 Division Magnoliophyta (Angiosperm)
1.1.1.1 Eudicots
A.thaliana	Arabidopsis thaliana	Thale cress	MHX	100	30	28
A.halleri	Arabidopsis halleri		MHX	97	30	29
A.lyrata	Arabidopsis lyrata	Lyre-leaved rock-cress	MHX	97	31	29
P.persica	Prunus persica	Peach	MHX	69	30	28
S.tuberosum	Solanum tuberosum	Potato	MHX	69	30	29
S.lycopersicum	Solanum lycopersicum	Tomato	MHX	69	30	29
V.vinifera	Vitis vinifera	Wine grape	MHX	67	30	29
R.communis	Ricinus communis	Castor bean	MHX	70	29	28
P.trichocarpa	Populus trichocarpa	Poplar	MHX	71	30	29
G.max	Glycine max	Soybean	MHX	69	29	29
M.esculenta	Manihot esculenta	Cassava	MHX	70	29	29
M.truncatula	Medicago truncatula	Barrel clover	MHX	69	30	30
C.sativus	Cucumis sativus	Cucumber	MHX	72	28	28
C.papaya	Carica papaya	Papaya	MHX	68	29	28
M.guttatus_1	Mimulus guttatus	Common monkey-flower	MHX	70	30	30
M.guttatus_2	Mimulus guttatus	Common monkey-flower	MHX	68	30	29
C.clementina	Citrus clementina	Clementine	MHX	69	29	28
E.grandis	Eucalyptus grandis	Eucalyptus	MHX	68	30	29
A.coerulea	Aquilegia coerulea	Colorado blue columbine	MHX	72	30	30
1.1.1.2 Monocots
T.aestivum	Triticum aestivum	Wheat	MHX	69	32	31
Z.mays	Zea mays	Maize	MHX	66	30	29
S.bicolor	Sorghum bicolor	Sorghum	MHX	67	30	29
B.distachyon	Brachypodium distachyon	Purple false brome	MHX	68	31	30
O.sativa_J1	Oryza sativa	Rice	MHX	68	31	30
O.sativa_J2	Oryza sativa	Rice	MHX	68	30	30
O.sativa_I1	Oryza sativa	Rice	MHX	68	31	30
O.sativa_I2	Oryza sativa	Rice	MHX	66	30	28
S.italica	Setaria italica	Foxtail millet	MHX	68	32	29
1.1.2 Division Lycopodiophyta
S.moellendorffii	Selaginella moellendorffii	Gemmiferous spikemoss	MHX	41	30	28
1.1.3 Division Bryophyta
P.patens_1	Physcomitrella patens		MHX	40	27	27
P.patens_2	Physcomitrella patens		MHX	39	29	26
1.1.4 Division Chlorophyta
C.reinhardtii	Chlamydomonas reinhardtii		NCX	28	30	100
O.lucimarinus_1	Ostreococcus lucimarinus		NCKX	19	23	23
O.lucimarinus_2	Ostreococcus lucimarinus		NCKX	19	26	23
O.RCC809	Ostreococcus sp. RCC809		NCKX	18	21	16
M.pusilla_1	Micromonas pusilla NOUM17		NCKX	15	19	15
M.pusilla_2	Micromonas pusilla CCMP1545		NCKX	15	15	15
1.2 Chromalveolata
E.huxleyi	Emiliania huxleyi		NCX	31	34	29
A.anophagefferens_1	Aureococcus anophagefferens		NCX	30	38	29
A.anophagefferens_2	Aureococcus anophagefferens		NCX	22	32	22
A.anophagefferens_3	Aureococcus anophagefferens		NCKX	17	19	20
P.tricornutum	Phaeodactylum tricornutum		NCKX	16	15	14
F.cylindrus	Fragilariopsis cylindrus		NCKX	20	19	19
T.pseudonana_1	Thalassiosira pseudonana		-	15	16	9
T.pseudonana_2	Thalassiosira pseudonana		-	16	13	13
T.pseudonana_3	Thalassiosira pseudonana		NCKX	19	15	13
1.3 Fungi
S.pombe	Schizosaccharomyces pombe	Fission yeast	CCX	17	10	12
B.fuckeliana	Botryotinia fuckeliana		CCX	17	9	13
Y.lipolytica	Yarrowia lipolytica		CCX	17	8	6
A.nidulans	Aspergillus nidulans		-	5	5	4
S.commune	Schizophyllum commune	Split Gill	-	3	5	6
1.4 Eubacteria
D.oleovorans	Desulfococcus oleovorans		NCKX	23	22	25
2. Proteins identified by their similarity to the Chlamydomonas reinhardtii protein
B.floridae	Branchiostoma floridae	Florida lancelet	NCX	31	32	30
T.adhaerens_1	Trichoplax adhaerens		NCX	30	39	30
D.pulex_1	Daphnia pulex		NCX	32	40	30
T.adhaerens_2	Trichoplax adhaerens		NCX	30	50	30
T.adhaerens_3	Trichoplax adhaerens		NCX	28	30	29
D.pulex_2	Daphnia pulex		NCX	27	40	29
N.vectensis_1	Nematostella vectensis	Starlet sea anemone	NCX	25	40	28
N.vectensis_2	Nematostella vectensis	Starlet sea anemone	NCX	33	31	30
P.humanus_corporis	Pediculus humanus corporis	Body human louse	NCX	32	37	26
O.dioica	Oikopleura dioica		NCX	29	38	25
A.pisum	Acyrthosiphon pisum	Pea aphid	NCX	27	35	26
T.spiralis	Trichinella spiralis	Pork worm	NCX	31	34	25
S.kowalevskii_3	Saccoglossus kowalevskii	Acorn worm	NCX	30	57	31
Salpingoeca	Salpingoeca		NCX	30	37	29
3. Proteins identified in lower organisms by their similarity to the Homo Sapiens NCX1 protein
M.brevicollis_1	Monosiga brevicollis		NCX	32	35	30
M.brevicollis_2	Monosiga brevicollis		NCX	23	29	21
P.marinus	Perkinsus marinus		NCX	31	32	30
C.intestinalis	Ciona intestinalis	Vase tunicate	NCX	30	30	30
S.kowalevskii_1	Saccoglossus kowalevskii	Acorn worm	NCX	29	43	30
S.kowalevskii_2	Saccoglossus kowalevskii	Acorn worm	NCX	26	38	28
H.magnipapillata	Hydra magnipapillata		NCX	31	47	28
S.purpuratus	Strongylocentrotus purpuratus	Purple sea urchin	NCX	29	33	31
Oscillatoria	Oscillatoria	Cyanobacteria	-	10	10	14
4. Proteins used as markers for distinct families of the CaCA superfamily
4.1 The CAX family
AtCAX1_CAX	Arabidopsis thaliana	Thale cress	CAX	9	10	8
AtCAX2_CAX	Arabidopsis thaliana	Thale cress	CAX	8	9	6
AtCAX3_CAX	Arabidopsis thaliana	Thale cress	CAX	8	9	7
AtCAX4_CAX	Arabidopsis thaliana	Thale cress	CAX	6	9	8
AtCAX5_CAX	Arabidopsis thaliana	Thale cress	CAX	6	9	11
4.2 The CCX family
AtCAX7_CCX	Arabidopsis thaliana	Thale cress	CCX	9	13	13
AtCAX8_CCX	Arabidopsis thaliana	Thale cress	CCX	12	11	14
AtCAX9_CCX	Arabidopsis thaliana	Thale cress	CCX	12	11	14
AtCAX11_CCX	Arabidopsis thaliana	Thale cress	CCX	10	11	11
4.3 The NCKX family
HsaNCKX4_NCKX	Homo sapiens	Human	NCKX	17	17	13
HsaNCKX3_NCKX	Homo sapiens	Human	NCKX	17	16	17
4.4 The YRBG family (note that the M. jannaschii Na/Ca exchanger was added to this section although it was not used as a marker protein). See text for more details).
E.coli_YRBG	Escherichia coli		YRBG	14	21	21
A.pleuro_YRBG	Actinobacillus pleuropneumoniae		YRBG	16	18	19
P.marinus_YRBG	Prochlorococcus marinus		YRBG	14	18	19
M.jannaschii	Methanocaldococcus jannaschii		YRBG	15	20	12
4.5 The NCX family
H.sapiens_NCX1.1	Homo sapiens	Human	NCX	30	100	30
P.troglodytes_NCX1.1	Pan troglodytes	Chimpanzee	NCX	30	99	31
M.mulatta_NCX1.3	Macaca mulatta	Rhesus monkey	NCX	30	96	31
C.familiaris_NCX1.1	Canis familiaris	Dog	NCX	30	97	31
F.catus_NCX1.1	Felis catus	Cat	NCX	30	97	31
B.taurus_NCX1.1	Bos taurus	Cow	NCX	30	97	29
O.cuniculus_NCX1.2	Oryctolagus cuniculus	Rabbit	NCX	30	95	30
C.porcellus_NCX1.1	Cavia porcellus	Guinea pig	NCX	30	97	31
R.norvegicus_NCX1.1	Rattus norvegicus	Norway rat	NCX	31	95	31
M.musculus_NCX1.1	Mus musculus	House mouse	NCX	30	94	30
S.tropicalis_NCX1	Silurana tropicalis	West african clawed frog	NCX	30	88	30
O.mossambicus_NCX1.1	Oreochromis mossambicus	Tilapia	NCX	31	74	30
O.mykiss_NCX1	Oncorhynchus mykiss	Rainbow trout	NCX	29	75	29
H.sapiens_NCX2.1	Homo sapiens	Human	NCX	30	65	31
R.norvegicus_NCX2.1	Rattus norvegicus	Norway rat	NCX	30	65	30
M.musculus_NCX2.1	Mus musculus	House mouse	NCX	31	64	30
D.rerio_NCX1a	Danio rerio	Zebrafish	NCX	30	76	29
H.sapiens_NCX3.3	Homo sapiens	Human	NCX	30	71	29
R.norvegicus_NCX3.3	Rattus norvegicus	Norway rat	NCX	30	71	29
M.musculus_NCX3.1	Mus musculus	House mouse	NCX	30	71	30
G.gallus_NCX3	Gallus gallus	Chicken	NCX	32	72	29
D.rerio_NCX4a	Danio rerio	Zebrafish	NCX	30	68	32
T.nigroviridis_NCX4a	Tetraodon nigroviridis	Green spotted pufferfish	NCX	31	69	31
L.opalescens_NCX	Loligo opalescens	Squid	NCX	29	56	29
A.mellifera_NCX	Apis mellifera	Honeybee	NCX	31	52	29
D.melanogaster_NCX	Drosophila melanogaster	Fruit fly	NCX	30	44	28
C.elegans_NCX1	Caenorhabditis elegans	Nematode	NCX	30	46	29
C.elegans_NCX2	Caenorhabditis elegans	Nematode	NCX	31	43	27
C.briggsae_NCX1	Caenorhabditis briggsae	Nematode	NCX	31	45	29
C.briggsae_NCX2	Caenorhabditis briggsae	Nematode	NCX	31	44	28
