# Supplementary material for: Phylogeny and a structural model of plant MHX transporters
Source: BMC Plant Biol. 2013 May 2;13:75. doi: 10.1186/1471-2229-13-75 (PMC3679957; doi:10.1186/1471-2229-13-75)
Supplement: Additional file 3 — Pairwise similarity scores. A table listing the pairwise similarity scores of all proteins analysed. [file 1471-2229-13-75-S3.xls]

## Sheet: Additional file 3
seqA	Name	SeqB	Name	Pairwise similarity score
1	A.thaliana	2	A.lyrata	97
1	A.thaliana	3	A.halleri	97
1	A.thaliana	4	C.clementina	69
1	A.thaliana	5	E.grandis	68
1	A.thaliana	6	A.coerulea	72
1	A.thaliana	7	S.italica	68
1	A.thaliana	8	T.aestivum	69
1	A.thaliana	9	Z.mays	66
1	A.thaliana	10	S.bicolor	67
1	A.thaliana	11	S.tuberosum	69
1	A.thaliana	12	S.lycopersicum	69
1	A.thaliana	13	V.vinifera	67
1	A.thaliana	14	R.communis	70
1	A.thaliana	15	P.trichocarpa	71
1	A.thaliana	16	G.max	69
1	A.thaliana	17	M.esculenta	70
1	A.thaliana	18	M.truncatula	69
1	A.thaliana	19	C.sativus	72
1	A.thaliana	20	C.papaya	68
1	A.thaliana	21	M.guttatus_1	70
1	A.thaliana	22	M.guttatus_2	68
1	A.thaliana	23	B.distachyon	68
1	A.thaliana	24	O.sativa_J1	68
1	A.thaliana	25	O.sativa_J2	68
1	A.thaliana	26	O.sativa_I1	68
1	A.thaliana	27	O.sativa_I2	66
1	A.thaliana	28	P.persica	69
1	A.thaliana	29	S.moellendorffii	41
1	A.thaliana	30	P.patens_1	40
1	A.thaliana	31	P.patens_2	39
1	A.thaliana	32	C.reinhardtii	28
1	A.thaliana	33	H.sapiens_NCX1.1	30
1	A.thaliana	34	P.troglodytes_NCX1.1	30
1	A.thaliana	35	M.mulatta_NCX1.3	30
1	A.thaliana	36	C.familiaris_NCX1.1	30
1	A.thaliana	37	F.catus_NCX1.1	30
1	A.thaliana	38	B.taurus_NCX1.1	30
1	A.thaliana	39	O.cuniculus_NCX1.2	30
1	A.thaliana	40	C.porcellus_NCX1.1	30
1	A.thaliana	41	R.norvegicus_NCX1.1	31
1	A.thaliana	42	M.musculus_NCX1.1	30
1	A.thaliana	43	S.tropicalis_NCX1	30
1	A.thaliana	44	O.mossambicus_NCX1.1	31
1	A.thaliana	45	O.mykiss_NCX1	29
1	A.thaliana	46	H.sapiens_NCX2.1	30
1	A.thaliana	47	R.norvegicus_NCX2.1	30
1	A.thaliana	48	M.musculus_NCX2.1	31
1	A.thaliana	49	D.rerio_NCX1a	30
1	A.thaliana	50	H.sapiens_NCX3.3	30
1	A.thaliana	51	R.norvegicus_NCX3.3	30
1	A.thaliana	52	M.musculus_NCX3.1	30
1	A.thaliana	53	G.gallus_NCX3	32
1	A.thaliana	54	D.rerio_NCX4a	30
1	A.thaliana	55	T.nigroviridis_NCX4a	31
1	A.thaliana	56	L.opalescens_NCX	29
1	A.thaliana	57	A.mellifera_NCX	31
1	A.thaliana	58	D.melanogaster_NCX	30
1	A.thaliana	59	C.elegans_NCX1	30
1	A.thaliana	60	C.elegans_NCX2	31
1	A.thaliana	61	C.briggsae_NCX1	31
1	A.thaliana	62	C.briggsae_NCX2	31
1	A.thaliana	63	M.brevicollis_1	32
1	A.thaliana	64	M.brevicollis_2	23
1	A.thaliana	65	S.kowalevskii_1	29
1	A.thaliana	66	S.kowalevskii_2	26
1	A.thaliana	67	H.magnipapillata	31
1	A.thaliana	68	T.adhaerens_1	30
1	A.thaliana	69	D.pulex_1	32
1	A.thaliana	70	D.pulex_2	27
1	A.thaliana	71	O.dioica	29
1	A.thaliana	72	A.pisum	27
1	A.thaliana	73	T.spiralis	31
1	A.thaliana	74	T.adhaerens_2	30
1	A.thaliana	75	N.vectensis_1	25
1	A.thaliana	76	P.humanus_corporis	32
1	A.thaliana	77	P.marinus	31
1	A.thaliana	78	C.intestinalis	30
1	A.thaliana	79	B.floridae	31
1	A.thaliana	80	T.adhaerens_3	28
1	A.thaliana	81	N.vectensis_2	33
1	A.thaliana	82	S.purpuratus	29
1	A.thaliana	83	Oscillatoria	10
1	A.thaliana	84	Salpingoeca	30
1	A.thaliana	85	A.anophagefferens_1	30
1	A.thaliana	86	A.anophagefferens_2	22
1	A.thaliana	87	E.huxleyi	31
1	A.thaliana	88	S.kowalevskii_3	30
1	A.thaliana	89	O.lucimarinus_1	19
1	A.thaliana	90	O.lucimarinus_2	19
1	A.thaliana	91	A.anophagefferens_3	17
1	A.thaliana	92	M.pusilla_1	15
1	A.thaliana	93	M.pusilla_2	15
1	A.thaliana	94	O.RCC809	18
1	A.thaliana	95	P.tricornutum	16
1	A.thaliana	96	F.cylindrus	20
1	A.thaliana	97	T.pseudonana_1	15
1	A.thaliana	98	T.pseudonana_2	16
1	A.thaliana	99	T.pseudonana_3	19
1	A.thaliana	100	D.oleovorans	23
1	A.thaliana	101	S.pombe	17
1	A.thaliana	102	B.fuckeliana	17
1	A.thaliana	103	Y.lipolytica	17
1	A.thaliana	104	A.nidulans	5
1	A.thaliana	105	S.commune	3
1	A.thaliana	106	AtCAX1_CAX	9
1	A.thaliana	107	AtCAX2_CAX	8
1	A.thaliana	108	AtCAX3_CAX	8
1	A.thaliana	109	AtCAX4_CAX	6
1	A.thaliana	110	AtCAX5_CAX	6
1	A.thaliana	111	AtCAX7_CCX	9
1	A.thaliana	112	AtCAX8_CCX	12
1	A.thaliana	113	AtCAX11_CCX	10
1	A.thaliana	114	AtCAX9	12
1	A.thaliana	115	HsaNCKX4_NCKX	17
1	A.thaliana	116	HsaNCKX3_NCKX	17
1	A.thaliana	117	E.coli_YRBG	14
1	A.thaliana	118	A.pleuro_YRBG	16
1	A.thaliana	119	P.marinus_YRBG	14
1	A.thaliana	120	M.jannaschii	15
2	A.lyrata	3	A.halleri	97
2	A.lyrata	4	C.clementina	70
2	A.lyrata	5	E.grandis	68
2	A.lyrata	6	A.coerulea	72
2	A.lyrata	7	S.italica	68
2	A.lyrata	8	T.aestivum	68
2	A.lyrata	9	Z.mays	66
2	A.lyrata	10	S.bicolor	67
2	A.lyrata	11	S.tuberosum	69
2	A.lyrata	12	S.lycopersicum	69
2	A.lyrata	13	V.vinifera	68
2	A.lyrata	14	R.communis	71
2	A.lyrata	15	P.trichocarpa	71
2	A.lyrata	16	G.max	71
2	A.lyrata	17	M.esculenta	69
2	A.lyrata	18	M.truncatula	69
2	A.lyrata	19	C.sativus	72
2	A.lyrata	20	C.papaya	69
2	A.lyrata	21	M.guttatus_1	70
2	A.lyrata	22	M.guttatus_2	69
2	A.lyrata	23	B.distachyon	67
2	A.lyrata	24	O.sativa_J1	67
2	A.lyrata	25	O.sativa_J2	66
2	A.lyrata	26	O.sativa_I1	67
2	A.lyrata	27	O.sativa_I2	66
2	A.lyrata	28	P.persica	70
2	A.lyrata	29	S.moellendorffii	42
2	A.lyrata	30	P.patens_1	41
2	A.lyrata	31	P.patens_2	39
2	A.lyrata	32	C.reinhardtii	29
2	A.lyrata	33	H.sapiens_NCX1.1	31
2	A.lyrata	34	P.troglodytes_NCX1.1	31
2	A.lyrata	35	M.mulatta_NCX1.3	31
2	A.lyrata	36	C.familiaris_NCX1.1	31
2	A.lyrata	37	F.catus_NCX1.1	31
2	A.lyrata	38	B.taurus_NCX1.1	30
2	A.lyrata	39	O.cuniculus_NCX1.2	30
2	A.lyrata	40	C.porcellus_NCX1.1	31
2	A.lyrata	41	R.norvegicus_NCX1.1	30
2	A.lyrata	42	M.musculus_NCX1.1	30
2	A.lyrata	43	S.tropicalis_NCX1	30
2	A.lyrata	44	O.mossambicus_NCX1.1	31
2	A.lyrata	45	O.mykiss_NCX1	29
2	A.lyrata	46	H.sapiens_NCX2.1	31
2	A.lyrata	47	R.norvegicus_NCX2.1	32
2	A.lyrata	48	M.musculus_NCX2.1	32
2	A.lyrata	49	D.rerio_NCX1a	29
2	A.lyrata	50	H.sapiens_NCX3.3	29
2	A.lyrata	51	R.norvegicus_NCX3.3	29
2	A.lyrata	52	M.musculus_NCX3.1	30
2	A.lyrata	53	G.gallus_NCX3	32
2	A.lyrata	54	D.rerio_NCX4a	30
2	A.lyrata	55	T.nigroviridis_NCX4a	33
2	A.lyrata	56	L.opalescens_NCX	29
2	A.lyrata	57	A.mellifera_NCX	32
2	A.lyrata	58	D.melanogaster_NCX	30
2	A.lyrata	59	C.elegans_NCX1	30
2	A.lyrata	60	C.elegans_NCX2	31
2	A.lyrata	61	C.briggsae_NCX1	30
2	A.lyrata	62	C.briggsae_NCX2	31
2	A.lyrata	63	M.brevicollis_1	32
2	A.lyrata	64	M.brevicollis_2	24
2	A.lyrata	65	S.kowalevskii_1	29
2	A.lyrata	66	S.kowalevskii_2	26
2	A.lyrata	67	H.magnipapillata	30
2	A.lyrata	68	T.adhaerens_1	30
2	A.lyrata	69	D.pulex_1	32
2	A.lyrata	70	D.pulex_2	27
2	A.lyrata	71	O.dioica	29
2	A.lyrata	72	A.pisum	26
2	A.lyrata	73	T.spiralis	31
2	A.lyrata	74	T.adhaerens_2	29
2	A.lyrata	75	N.vectensis_1	25
2	A.lyrata	76	P.humanus_corporis	32
2	A.lyrata	77	P.marinus	30
2	A.lyrata	78	C.intestinalis	30
2	A.lyrata	79	B.floridae	32
2	A.lyrata	80	T.adhaerens_3	27
2	A.lyrata	81	N.vectensis_2	32
2	A.lyrata	82	S.purpuratus	28
2	A.lyrata	83	Oscillatoria	9
2	A.lyrata	84	Salpingoeca	30
2	A.lyrata	85	A.anophagefferens_1	30
2	A.lyrata	86	A.anophagefferens_2	19
2	A.lyrata	87	E.huxleyi	31
2	A.lyrata	88	S.kowalevskii_3	30
2	A.lyrata	89	O.lucimarinus_1	19
2	A.lyrata	90	O.lucimarinus_2	20
2	A.lyrata	91	A.anophagefferens_3	17
2	A.lyrata	92	M.pusilla_1	14
2	A.lyrata	93	M.pusilla_2	15
2	A.lyrata	94	O.RCC809	18
2	A.lyrata	95	P.tricornutum	17
2	A.lyrata	96	F.cylindrus	20
2	A.lyrata	97	T.pseudonana_1	15
2	A.lyrata	98	T.pseudonana_2	17
2	A.lyrata	99	T.pseudonana_3	19
2	A.lyrata	100	D.oleovorans	23
2	A.lyrata	101	S.pombe	17
2	A.lyrata	102	B.fuckeliana	16
2	A.lyrata	103	Y.lipolytica	17
2	A.lyrata	104	A.nidulans	5
2	A.lyrata	105	S.commune	3
2	A.lyrata	106	AtCAX1_CAX	10
2	A.lyrata	107	AtCAX2_CAX	8
2	A.lyrata	108	AtCAX3_CAX	7
2	A.lyrata	109	AtCAX4_CAX	6
2	A.lyrata	110	AtCAX5_CAX	6
2	A.lyrata	111	AtCAX7_CCX	9
2	A.lyrata	112	AtCAX8_CCX	12
2	A.lyrata	113	AtCAX11_CCX	10
2	A.lyrata	114	AtCAX9	12
2	A.lyrata	115	HsaNCKX4_NCKX	16
2	A.lyrata	116	HsaNCKX3_NCKX	17
2	A.lyrata	117	E.coli_YRBG	14
2	A.lyrata	118	A.pleuro_YRBG	16
2	A.lyrata	119	P.marinus_YRBG	14
2	A.lyrata	120	M.jannaschii	15
3	A.halleri	4	C.clementina	69
3	A.halleri	5	E.grandis	68
3	A.halleri	6	A.coerulea	72
3	A.halleri	7	S.italica	67
3	A.halleri	8	T.aestivum	69
3	A.halleri	9	Z.mays	66
3	A.halleri	10	S.bicolor	67
3	A.halleri	11	S.tuberosum	69
3	A.halleri	12	S.lycopersicum	69
3	A.halleri	13	V.vinifera	67
3	A.halleri	14	R.communis	70
3	A.halleri	15	P.trichocarpa	71
3	A.halleri	16	G.max	69
3	A.halleri	17	M.esculenta	69
3	A.halleri	18	M.truncatula	69
3	A.halleri	19	C.sativus	72
3	A.halleri	20	C.papaya	69
3	A.halleri	21	M.guttatus_1	70
3	A.halleri	22	M.guttatus_2	69
3	A.halleri	23	B.distachyon	68
3	A.halleri	24	O.sativa_J1	68
3	A.halleri	25	O.sativa_J2	67
3	A.halleri	26	O.sativa_I1	68
3	A.halleri	27	O.sativa_I2	66
3	A.halleri	28	P.persica	70
3	A.halleri	29	S.moellendorffii	41
3	A.halleri	30	P.patens_1	40
3	A.halleri	31	P.patens_2	40
3	A.halleri	32	C.reinhardtii	29
3	A.halleri	33	H.sapiens_NCX1.1	30
3	A.halleri	34	P.troglodytes_NCX1.1	30
3	A.halleri	35	M.mulatta_NCX1.3	30
3	A.halleri	36	C.familiaris_NCX1.1	30
3	A.halleri	37	F.catus_NCX1.1	30
3	A.halleri	38	B.taurus_NCX1.1	30
3	A.halleri	39	O.cuniculus_NCX1.2	30
3	A.halleri	40	C.porcellus_NCX1.1	30
3	A.halleri	41	R.norvegicus_NCX1.1	30
3	A.halleri	42	M.musculus_NCX1.1	31
3	A.halleri	43	S.tropicalis_NCX1	31
3	A.halleri	44	O.mossambicus_NCX1.1	31
3	A.halleri	45	O.mykiss_NCX1	29
3	A.halleri	46	H.sapiens_NCX2.1	30
3	A.halleri	47	R.norvegicus_NCX2.1	30
3	A.halleri	48	M.musculus_NCX2.1	31
3	A.halleri	49	D.rerio_NCX1a	30
3	A.halleri	50	H.sapiens_NCX3.3	30
3	A.halleri	51	R.norvegicus_NCX3.3	29
3	A.halleri	52	M.musculus_NCX3.1	29
3	A.halleri	53	G.gallus_NCX3	31
3	A.halleri	54	D.rerio_NCX4a	30
3	A.halleri	55	T.nigroviridis_NCX4a	31
3	A.halleri	56	L.opalescens_NCX	29
3	A.halleri	57	A.mellifera_NCX	31
3	A.halleri	58	D.melanogaster_NCX	30
3	A.halleri	59	C.elegans_NCX1	30
3	A.halleri	60	C.elegans_NCX2	31
3	A.halleri	61	C.briggsae_NCX1	30
3	A.halleri	62	C.briggsae_NCX2	31
3	A.halleri	63	M.brevicollis_1	32
3	A.halleri	64	M.brevicollis_2	23
3	A.halleri	65	S.kowalevskii_1	29
3	A.halleri	66	S.kowalevskii_2	26
3	A.halleri	67	H.magnipapillata	31
3	A.halleri	68	T.adhaerens_1	30
3	A.halleri	69	D.pulex_1	31
3	A.halleri	70	D.pulex_2	27
3	A.halleri	71	O.dioica	29
3	A.halleri	72	A.pisum	27
3	A.halleri	73	T.spiralis	32
3	A.halleri	74	T.adhaerens_2	29
3	A.halleri	75	N.vectensis_1	25
3	A.halleri	76	P.humanus_corporis	32
3	A.halleri	77	P.marinus	31
3	A.halleri	78	C.intestinalis	30
3	A.halleri	79	B.floridae	31
3	A.halleri	80	T.adhaerens_3	27
3	A.halleri	81	N.vectensis_2	32
3	A.halleri	82	S.purpuratus	28
3	A.halleri	83	Oscillatoria	9
3	A.halleri	84	Salpingoeca	30
3	A.halleri	85	A.anophagefferens_1	29
3	A.halleri	86	A.anophagefferens_2	22
3	A.halleri	87	E.huxleyi	31
3	A.halleri	88	S.kowalevskii_3	30
3	A.halleri	89	O.lucimarinus_1	19
3	A.halleri	90	O.lucimarinus_2	18
3	A.halleri	91	A.anophagefferens_3	16
3	A.halleri	92	M.pusilla_1	15
3	A.halleri	93	M.pusilla_2	15
3	A.halleri	94	O.RCC809	18
3	A.halleri	95	P.tricornutum	17
3	A.halleri	96	F.cylindrus	20
3	A.halleri	97	T.pseudonana_1	15
3	A.halleri	98	T.pseudonana_2	17
3	A.halleri	99	T.pseudonana_3	19
3	A.halleri	100	D.oleovorans	23
3	A.halleri	101	S.pombe	17
3	A.halleri	102	B.fuckeliana	16
3	A.halleri	103	Y.lipolytica	17
3	A.halleri	104	A.nidulans	5
3	A.halleri	105	S.commune	3
3	A.halleri	106	AtCAX1_CAX	10
3	A.halleri	107	AtCAX2_CAX	8
3	A.halleri	108	AtCAX3_CAX	4
3	A.halleri	109	AtCAX4_CAX	6
3	A.halleri	110	AtCAX5_CAX	6
3	A.halleri	111	AtCAX7_CCX	9
3	A.halleri	112	AtCAX8_CCX	15
3	A.halleri	113	AtCAX11_CCX	10
3	A.halleri	114	AtCAX9	12
3	A.halleri	115	HsaNCKX4_NCKX	17
3	A.halleri	116	HsaNCKX3_NCKX	16
3	A.halleri	117	E.coli_YRBG	15
3	A.halleri	118	A.pleuro_YRBG	15
3	A.halleri	119	P.marinus_YRBG	14
3	A.halleri	120	M.jannaschii	20
4	C.clementina	5	E.grandis	72
4	C.clementina	6	A.coerulea	79
4	C.clementina	7	S.italica	70
4	C.clementina	8	T.aestivum	70
4	C.clementina	9	Z.mays	68
4	C.clementina	10	S.bicolor	69
4	C.clementina	11	S.tuberosum	74
4	C.clementina	12	S.lycopersicum	74
4	C.clementina	13	V.vinifera	78
4	C.clementina	14	R.communis	80
4	C.clementina	15	P.trichocarpa	82
4	C.clementina	16	G.max	76
4	C.clementina	17	M.esculenta	77
4	C.clementina	18	M.truncatula	75
4	C.clementina	19	C.sativus	76
4	C.clementina	20	C.papaya	78
4	C.clementina	21	M.guttatus_1	73
4	C.clementina	22	M.guttatus_2	70
4	C.clementina	23	B.distachyon	70
4	C.clementina	24	O.sativa_J1	69
4	C.clementina	25	O.sativa_J2	67
4	C.clementina	26	O.sativa_I1	69
4	C.clementina	27	O.sativa_I2	67
4	C.clementina	28	P.persica	78
4	C.clementina	29	S.moellendorffii	43
4	C.clementina	30	P.patens_1	41
4	C.clementina	31	P.patens_2	39
4	C.clementina	32	C.reinhardtii	28
4	C.clementina	33	H.sapiens_NCX1.1	29
4	C.clementina	34	P.troglodytes_NCX1.1	29
4	C.clementina	35	M.mulatta_NCX1.3	29
4	C.clementina	36	C.familiaris_NCX1.1	29
4	C.clementina	37	F.catus_NCX1.1	29
4	C.clementina	38	B.taurus_NCX1.1	29
4	C.clementina	39	O.cuniculus_NCX1.2	28
4	C.clementina	40	C.porcellus_NCX1.1	28
4	C.clementina	41	R.norvegicus_NCX1.1	29
4	C.clementina	42	M.musculus_NCX1.1	29
4	C.clementina	43	S.tropicalis_NCX1	29
4	C.clementina	44	O.mossambicus_NCX1.1	30
4	C.clementina	45	O.mykiss_NCX1	29
4	C.clementina	46	H.sapiens_NCX2.1	28
4	C.clementina	47	R.norvegicus_NCX2.1	29
4	C.clementina	48	M.musculus_NCX2.1	30
4	C.clementina	49	D.rerio_NCX1a	29
4	C.clementina	50	H.sapiens_NCX3.3	29
4	C.clementina	51	R.norvegicus_NCX3.3	29
4	C.clementina	52	M.musculus_NCX3.1	29
4	C.clementina	53	G.gallus_NCX3	28
4	C.clementina	54	D.rerio_NCX4a	28
4	C.clementina	55	T.nigroviridis_NCX4a	29
4	C.clementina	56	L.opalescens_NCX	29
4	C.clementina	57	A.mellifera_NCX	28
4	C.clementina	58	D.melanogaster_NCX	28
4	C.clementina	59	C.elegans_NCX1	28
4	C.clementina	60	C.elegans_NCX2	29
4	C.clementina	61	C.briggsae_NCX1	29
4	C.clementina	62	C.briggsae_NCX2	31
4	C.clementina	63	M.brevicollis_1	30
4	C.clementina	64	M.brevicollis_2	25
4	C.clementina	65	S.kowalevskii_1	29
4	C.clementina	66	S.kowalevskii_2	26
4	C.clementina	67	H.magnipapillata	30
4	C.clementina	68	T.adhaerens_1	31
4	C.clementina	69	D.pulex_1	30
4	C.clementina	70	D.pulex_2	24
4	C.clementina	71	O.dioica	29
4	C.clementina	72	A.pisum	25
4	C.clementina	73	T.spiralis	30
4	C.clementina	74	T.adhaerens_2	28
4	C.clementina	75	N.vectensis_1	26
4	C.clementina	76	P.humanus_corporis	30
4	C.clementina	77	P.marinus	27
4	C.clementina	78	C.intestinalis	30
4	C.clementina	79	B.floridae	31
4	C.clementina	80	T.adhaerens_3	28
4	C.clementina	81	N.vectensis_2	31
4	C.clementina	82	S.purpuratus	25
4	C.clementina	83	Oscillatoria	5
4	C.clementina	84	Salpingoeca	31
4	C.clementina	85	A.anophagefferens_1	31
4	C.clementina	86	A.anophagefferens_2	18
4	C.clementina	87	E.huxleyi	31
4	C.clementina	88	S.kowalevskii_3	28
4	C.clementina	89	O.lucimarinus_1	21
4	C.clementina	90	O.lucimarinus_2	18
4	C.clementina	91	A.anophagefferens_3	16
4	C.clementina	92	M.pusilla_1	17
4	C.clementina	93	M.pusilla_2	17
4	C.clementina	94	O.RCC809	16
4	C.clementina	95	P.tricornutum	17
4	C.clementina	96	F.cylindrus	20
4	C.clementina	97	T.pseudonana_1	15
4	C.clementina	98	T.pseudonana_2	14
4	C.clementina	99	T.pseudonana_3	18
4	C.clementina	100	D.oleovorans	22
4	C.clementina	101	S.pombe	16
4	C.clementina	102	B.fuckeliana	13
4	C.clementina	103	Y.lipolytica	14
4	C.clementina	104	A.nidulans	2
4	C.clementina	105	S.commune	6
4	C.clementina	106	AtCAX1_CAX	9
4	C.clementina	107	AtCAX2_CAX	8
4	C.clementina	108	AtCAX3_CAX	8
4	C.clementina	109	AtCAX4_CAX	9
4	C.clementina	110	AtCAX5_CAX	6
4	C.clementina	111	AtCAX7_CCX	9
4	C.clementina	112	AtCAX8_CCX	13
4	C.clementina	113	AtCAX11_CCX	12
4	C.clementina	114	AtCAX9	13
4	C.clementina	115	HsaNCKX4_NCKX	18
4	C.clementina	116	HsaNCKX3_NCKX	18
4	C.clementina	117	E.coli_YRBG	14
4	C.clementina	118	A.pleuro_YRBG	16
4	C.clementina	119	P.marinus_YRBG	12
4	C.clementina	120	M.jannaschii	7
5	E.grandis	6	A.coerulea	73
5	E.grandis	7	S.italica	66
5	E.grandis	8	T.aestivum	67
5	E.grandis	9	Z.mays	64
5	E.grandis	10	S.bicolor	64
5	E.grandis	11	S.tuberosum	71
5	E.grandis	12	S.lycopersicum	71
5	E.grandis	13	V.vinifera	71
5	E.grandis	14	R.communis	72
5	E.grandis	15	P.trichocarpa	74
5	E.grandis	16	G.max	70
5	E.grandis	17	M.esculenta	70
5	E.grandis	18	M.truncatula	69
5	E.grandis	19	C.sativus	71
5	E.grandis	20	C.papaya	70
5	E.grandis	21	M.guttatus_1	71
5	E.grandis	22	M.guttatus_2	68
5	E.grandis	23	B.distachyon	66
5	E.grandis	24	O.sativa_J1	65
5	E.grandis	25	O.sativa_J2	65
5	E.grandis	26	O.sativa_I1	65
5	E.grandis	27	O.sativa_I2	64
5	E.grandis	28	P.persica	70
5	E.grandis	29	S.moellendorffii	42
5	E.grandis	30	P.patens_1	41
5	E.grandis	31	P.patens_2	41
5	E.grandis	32	C.reinhardtii	29
5	E.grandis	33	H.sapiens_NCX1.1	30
5	E.grandis	34	P.troglodytes_NCX1.1	30
5	E.grandis	35	M.mulatta_NCX1.3	30
5	E.grandis	36	C.familiaris_NCX1.1	31
5	E.grandis	37	F.catus_NCX1.1	31
5	E.grandis	38	B.taurus_NCX1.1	31
5	E.grandis	39	O.cuniculus_NCX1.2	30
5	E.grandis	40	C.porcellus_NCX1.1	31
5	E.grandis	41	R.norvegicus_NCX1.1	31
5	E.grandis	42	M.musculus_NCX1.1	31
5	E.grandis	43	S.tropicalis_NCX1	29
5	E.grandis	44	O.mossambicus_NCX1.1	31
5	E.grandis	45	O.mykiss_NCX1	30
5	E.grandis	46	H.sapiens_NCX2.1	28
5	E.grandis	47	R.norvegicus_NCX2.1	29
5	E.grandis	48	M.musculus_NCX2.1	29
5	E.grandis	49	D.rerio_NCX1a	31
5	E.grandis	50	H.sapiens_NCX3.3	30
5	E.grandis	51	R.norvegicus_NCX3.3	30
5	E.grandis	52	M.musculus_NCX3.1	29
5	E.grandis	53	G.gallus_NCX3	31
5	E.grandis	54	D.rerio_NCX4a	32
5	E.grandis	55	T.nigroviridis_NCX4a	29
5	E.grandis	56	L.opalescens_NCX	31
5	E.grandis	57	A.mellifera_NCX	29
5	E.grandis	58	D.melanogaster_NCX	29
5	E.grandis	59	C.elegans_NCX1	29
5	E.grandis	60	C.elegans_NCX2	30
5	E.grandis	61	C.briggsae_NCX1	29
5	E.grandis	62	C.briggsae_NCX2	31
5	E.grandis	63	M.brevicollis_1	31
5	E.grandis	64	M.brevicollis_2	24
5	E.grandis	65	S.kowalevskii_1	31
5	E.grandis	66	S.kowalevskii_2	27
5	E.grandis	67	H.magnipapillata	29
5	E.grandis	68	T.adhaerens_1	32
5	E.grandis	69	D.pulex_1	31
5	E.grandis	70	D.pulex_2	26
5	E.grandis	71	O.dioica	29
5	E.grandis	72	A.pisum	27
5	E.grandis	73	T.spiralis	31
5	E.grandis	74	T.adhaerens_2	28
5	E.grandis	75	N.vectensis_1	27
5	E.grandis	76	P.humanus_corporis	31
5	E.grandis	77	P.marinus	29
5	E.grandis	78	C.intestinalis	31
5	E.grandis	79	B.floridae	33
5	E.grandis	80	T.adhaerens_3	29
5	E.grandis	81	N.vectensis_2	33
5	E.grandis	82	S.purpuratus	28
5	E.grandis	83	Oscillatoria	7
5	E.grandis	84	Salpingoeca	30
5	E.grandis	85	A.anophagefferens_1	30
5	E.grandis	86	A.anophagefferens_2	14
5	E.grandis	87	E.huxleyi	32
5	E.grandis	88	S.kowalevskii_3	30
5	E.grandis	89	O.lucimarinus_1	21
5	E.grandis	90	O.lucimarinus_2	19
5	E.grandis	91	A.anophagefferens_3	14
5	E.grandis	92	M.pusilla_1	15
5	E.grandis	93	M.pusilla_2	17
5	E.grandis	94	O.RCC809	15
5	E.grandis	95	P.tricornutum	19
5	E.grandis	96	F.cylindrus	18
5	E.grandis	97	T.pseudonana_1	13
5	E.grandis	98	T.pseudonana_2	14
5	E.grandis	99	T.pseudonana_3	18
5	E.grandis	100	D.oleovorans	19
5	E.grandis	101	S.pombe	14
5	E.grandis	102	B.fuckeliana	17
5	E.grandis	103	Y.lipolytica	16
5	E.grandis	104	A.nidulans	3
5	E.grandis	105	S.commune	3
5	E.grandis	106	AtCAX1_CAX	8
5	E.grandis	107	AtCAX2_CAX	10
5	E.grandis	108	AtCAX3_CAX	6
5	E.grandis	109	AtCAX4_CAX	9
5	E.grandis	110	AtCAX5_CAX	9
5	E.grandis	111	AtCAX7_CCX	16
5	E.grandis	112	AtCAX8_CCX	13
5	E.grandis	113	AtCAX11_CCX	12
5	E.grandis	114	AtCAX9	12
5	E.grandis	115	HsaNCKX4_NCKX	18
5	E.grandis	116	HsaNCKX3_NCKX	16
5	E.grandis	117	E.coli_YRBG	17
5	E.grandis	118	A.pleuro_YRBG	17
5	E.grandis	119	P.marinus_YRBG	10
5	E.grandis	120	M.jannaschii	8
6	A.coerulea	7	S.italica	70
6	A.coerulea	8	T.aestivum	71
6	A.coerulea	9	Z.mays	68
6	A.coerulea	10	S.bicolor	68
6	A.coerulea	11	S.tuberosum	74
6	A.coerulea	12	S.lycopersicum	75
6	A.coerulea	13	V.vinifera	77
6	A.coerulea	14	R.communis	77
6	A.coerulea	15	P.trichocarpa	78
6	A.coerulea	16	G.max	73
6	A.coerulea	17	M.esculenta	76
6	A.coerulea	18	M.truncatula	73
6	A.coerulea	19	C.sativus	73
6	A.coerulea	20	C.papaya	74
6	A.coerulea	21	M.guttatus_1	74
6	A.coerulea	22	M.guttatus_2	73
6	A.coerulea	23	B.distachyon	70
6	A.coerulea	24	O.sativa_J1	70
6	A.coerulea	25	O.sativa_J2	69
6	A.coerulea	26	O.sativa_I1	70
6	A.coerulea	27	O.sativa_I2	67
6	A.coerulea	28	P.persica	76
6	A.coerulea	29	S.moellendorffii	42
6	A.coerulea	30	P.patens_1	44
6	A.coerulea	31	P.patens_2	42
6	A.coerulea	32	C.reinhardtii	30
6	A.coerulea	33	H.sapiens_NCX1.1	30
6	A.coerulea	34	P.troglodytes_NCX1.1	30
6	A.coerulea	35	M.mulatta_NCX1.3	30
6	A.coerulea	36	C.familiaris_NCX1.1	30
6	A.coerulea	37	F.catus_NCX1.1	30
6	A.coerulea	38	B.taurus_NCX1.1	30
6	A.coerulea	39	O.cuniculus_NCX1.2	29
6	A.coerulea	40	C.porcellus_NCX1.1	30
6	A.coerulea	41	R.norvegicus_NCX1.1	30
6	A.coerulea	42	M.musculus_NCX1.1	30
6	A.coerulea	43	S.tropicalis_NCX1	30
6	A.coerulea	44	O.mossambicus_NCX1.1	30
6	A.coerulea	45	O.mykiss_NCX1	29
6	A.coerulea	46	H.sapiens_NCX2.1	30
6	A.coerulea	47	R.norvegicus_NCX2.1	30
6	A.coerulea	48	M.musculus_NCX2.1	31
6	A.coerulea	49	D.rerio_NCX1a	29
6	A.coerulea	50	H.sapiens_NCX3.3	32
6	A.coerulea	51	R.norvegicus_NCX3.3	32
6	A.coerulea	52	M.musculus_NCX3.1	31
6	A.coerulea	53	G.gallus_NCX3	32
6	A.coerulea	54	D.rerio_NCX4a	31
6	A.coerulea	55	T.nigroviridis_NCX4a	31
6	A.coerulea	56	L.opalescens_NCX	29
6	A.coerulea	57	A.mellifera_NCX	28
6	A.coerulea	58	D.melanogaster_NCX	30
6	A.coerulea	59	C.elegans_NCX1	30
6	A.coerulea	60	C.elegans_NCX2	31
6	A.coerulea	61	C.briggsae_NCX1	32
6	A.coerulea	62	C.briggsae_NCX2	31
6	A.coerulea	63	M.brevicollis_1	31
6	A.coerulea	64	M.brevicollis_2	26
6	A.coerulea	65	S.kowalevskii_1	31
6	A.coerulea	66	S.kowalevskii_2	28
6	A.coerulea	67	H.magnipapillata	33
6	A.coerulea	68	T.adhaerens_1	33
6	A.coerulea	69	D.pulex_1	32
6	A.coerulea	70	D.pulex_2	28
6	A.coerulea	71	O.dioica	30
6	A.coerulea	72	A.pisum	27
6	A.coerulea	73	T.spiralis	34
6	A.coerulea	74	T.adhaerens_2	29
6	A.coerulea	75	N.vectensis_1	29
6	A.coerulea	76	P.humanus_corporis	33
6	A.coerulea	77	P.marinus	31
6	A.coerulea	78	C.intestinalis	32
6	A.coerulea	79	B.floridae	34
6	A.coerulea	80	T.adhaerens_3	28
6	A.coerulea	81	N.vectensis_2	32
6	A.coerulea	82	S.purpuratus	26
6	A.coerulea	83	Oscillatoria	7
6	A.coerulea	84	Salpingoeca	33
6	A.coerulea	85	A.anophagefferens_1	34
6	A.coerulea	86	A.anophagefferens_2	17
6	A.coerulea	87	E.huxleyi	31
6	A.coerulea	88	S.kowalevskii_3	30
6	A.coerulea	89	O.lucimarinus_1	22
6	A.coerulea	90	O.lucimarinus_2	19
6	A.coerulea	91	A.anophagefferens_3	15
6	A.coerulea	92	M.pusilla_1	14
6	A.coerulea	93	M.pusilla_2	18
6	A.coerulea	94	O.RCC809	18
6	A.coerulea	95	P.tricornutum	16
6	A.coerulea	96	F.cylindrus	19
6	A.coerulea	97	T.pseudonana_1	13
6	A.coerulea	98	T.pseudonana_2	14
6	A.coerulea	99	T.pseudonana_3	18
6	A.coerulea	100	D.oleovorans	20
6	A.coerulea	101	S.pombe	16
6	A.coerulea	102	B.fuckeliana	17
6	A.coerulea	103	Y.lipolytica	18
6	A.coerulea	104	A.nidulans	2
6	A.coerulea	105	S.commune	3
6	A.coerulea	106	AtCAX1_CAX	7
6	A.coerulea	107	AtCAX2_CAX	8
6	A.coerulea	108	AtCAX3_CAX	8
6	A.coerulea	109	AtCAX4_CAX	11
6	A.coerulea	110	AtCAX5_CAX	8
6	A.coerulea	111	AtCAX7_CCX	9
6	A.coerulea	112	AtCAX8_CCX	13
6	A.coerulea	113	AtCAX11_CCX	14
6	A.coerulea	114	AtCAX9	14
6	A.coerulea	115	HsaNCKX4_NCKX	17
6	A.coerulea	116	HsaNCKX3_NCKX	18
6	A.coerulea	117	E.coli_YRBG	18
6	A.coerulea	118	A.pleuro_YRBG	15
6	A.coerulea	119	P.marinus_YRBG	14
6	A.coerulea	120	M.jannaschii	11
7	S.italica	8	T.aestivum	79
7	S.italica	9	Z.mays	83
7	S.italica	10	S.bicolor	86
7	S.italica	11	S.tuberosum	66
7	S.italica	12	S.lycopersicum	66
7	S.italica	13	V.vinifera	67
7	S.italica	14	R.communis	69
7	S.italica	15	P.trichocarpa	69
7	S.italica	16	G.max	66
7	S.italica	17	M.esculenta	70
7	S.italica	18	M.truncatula	68
7	S.italica	19	C.sativus	66
7	S.italica	20	C.papaya	69
7	S.italica	21	M.guttatus_1	66
7	S.italica	22	M.guttatus_2	66
7	S.italica	23	B.distachyon	81
7	S.italica	24	O.sativa_J1	80
7	S.italica	25	O.sativa_J2	79
7	S.italica	26	O.sativa_I1	80
7	S.italica	27	O.sativa_I2	79
7	S.italica	28	P.persica	69
7	S.italica	29	S.moellendorffii	42
7	S.italica	30	P.patens_1	42
7	S.italica	31	P.patens_2	40
7	S.italica	32	C.reinhardtii	29
7	S.italica	33	H.sapiens_NCX1.1	32
7	S.italica	34	P.troglodytes_NCX1.1	32
7	S.italica	35	M.mulatta_NCX1.3	32
7	S.italica	36	C.familiaris_NCX1.1	33
7	S.italica	37	F.catus_NCX1.1	32
7	S.italica	38	B.taurus_NCX1.1	33
7	S.italica	39	O.cuniculus_NCX1.2	31
7	S.italica	40	C.porcellus_NCX1.1	33
7	S.italica	41	R.norvegicus_NCX1.1	32
7	S.italica	42	M.musculus_NCX1.1	31
7	S.italica	43	S.tropicalis_NCX1	34
7	S.italica	44	O.mossambicus_NCX1.1	33
7	S.italica	45	O.mykiss_NCX1	33
7	S.italica	46	H.sapiens_NCX2.1	33
7	S.italica	47	R.norvegicus_NCX2.1	33
7	S.italica	48	M.musculus_NCX2.1	34
7	S.italica	49	D.rerio_NCX1a	31
7	S.italica	50	H.sapiens_NCX3.3	33
7	S.italica	51	R.norvegicus_NCX3.3	33
7	S.italica	52	M.musculus_NCX3.1	33
7	S.italica	53	G.gallus_NCX3	33
7	S.italica	54	D.rerio_NCX4a	33
7	S.italica	55	T.nigroviridis_NCX4a	33
7	S.italica	56	L.opalescens_NCX	30
7	S.italica	57	A.mellifera_NCX	30
7	S.italica	58	D.melanogaster_NCX	30
7	S.italica	59	C.elegans_NCX1	30
7	S.italica	60	C.elegans_NCX2	29
7	S.italica	61	C.briggsae_NCX1	31
7	S.italica	62	C.briggsae_NCX2	30
7	S.italica	63	M.brevicollis_1	30
7	S.italica	64	M.brevicollis_2	26
7	S.italica	65	S.kowalevskii_1	29
7	S.italica	66	S.kowalevskii_2	26
7	S.italica	67	H.magnipapillata	30
7	S.italica	68	T.adhaerens_1	32
7	S.italica	69	D.pulex_1	31
7	S.italica	70	D.pulex_2	26
7	S.italica	71	O.dioica	29
7	S.italica	72	A.pisum	28
7	S.italica	73	T.spiralis	33
7	S.italica	74	T.adhaerens_2	32
7	S.italica	75	N.vectensis_1	26
7	S.italica	76	P.humanus_corporis	30
7	S.italica	77	P.marinus	27
7	S.italica	78	C.intestinalis	30
7	S.italica	79	B.floridae	32
7	S.italica	80	T.adhaerens_3	28
7	S.italica	81	N.vectensis_2	32
7	S.italica	82	S.purpuratus	29
7	S.italica	83	Oscillatoria	9
7	S.italica	84	Salpingoeca	32
7	S.italica	85	A.anophagefferens_1	31
7	S.italica	86	A.anophagefferens_2	16
7	S.italica	87	E.huxleyi	30
7	S.italica	88	S.kowalevskii_3	32
7	S.italica	89	O.lucimarinus_1	18
7	S.italica	90	O.lucimarinus_2	20
7	S.italica	91	A.anophagefferens_3	13
7	S.italica	92	M.pusilla_1	16
7	S.italica	93	M.pusilla_2	16
7	S.italica	94	O.RCC809	17
7	S.italica	95	P.tricornutum	17
7	S.italica	96	F.cylindrus	17
7	S.italica	97	T.pseudonana_1	17
7	S.italica	98	T.pseudonana_2	18
7	S.italica	99	T.pseudonana_3	19
7	S.italica	100	D.oleovorans	22
7	S.italica	101	S.pombe	17
7	S.italica	102	B.fuckeliana	14
7	S.italica	103	Y.lipolytica	12
7	S.italica	104	A.nidulans	1
7	S.italica	105	S.commune	2
7	S.italica	106	AtCAX1_CAX	8
7	S.italica	107	AtCAX2_CAX	6
7	S.italica	108	AtCAX3_CAX	7
7	S.italica	109	AtCAX4_CAX	7
7	S.italica	110	AtCAX5_CAX	6
7	S.italica	111	AtCAX7_CCX	12
7	S.italica	112	AtCAX8_CCX	13
7	S.italica	113	AtCAX11_CCX	13
7	S.italica	114	AtCAX9	13
7	S.italica	115	HsaNCKX4_NCKX	19
7	S.italica	116	HsaNCKX3_NCKX	20
7	S.italica	117	E.coli_YRBG	16
7	S.italica	118	A.pleuro_YRBG	18
7	S.italica	119	P.marinus_YRBG	16
7	S.italica	120	M.jannaschii	8
8	T.aestivum	9	Z.mays	79
8	T.aestivum	10	S.bicolor	82
8	T.aestivum	11	S.tuberosum	70
8	T.aestivum	12	S.lycopersicum	71
8	T.aestivum	13	V.vinifera	67
8	T.aestivum	14	R.communis	69
8	T.aestivum	15	P.trichocarpa	69
8	T.aestivum	16	G.max	69
8	T.aestivum	17	M.esculenta	68
8	T.aestivum	18	M.truncatula	69
8	T.aestivum	19	C.sativus	68
8	T.aestivum	20	C.papaya	69
8	T.aestivum	21	M.guttatus_1	68
8	T.aestivum	22	M.guttatus_2	69
8	T.aestivum	23	B.distachyon	91
8	T.aestivum	24	O.sativa_J1	83
8	T.aestivum	25	O.sativa_J2	82
8	T.aestivum	26	O.sativa_I1	83
8	T.aestivum	27	O.sativa_I2	81
8	T.aestivum	28	P.persica	69
8	T.aestivum	29	S.moellendorffii	42
8	T.aestivum	30	P.patens_1	43
8	T.aestivum	31	P.patens_2	42
8	T.aestivum	32	C.reinhardtii	31
8	T.aestivum	33	H.sapiens_NCX1.1	32
8	T.aestivum	34	P.troglodytes_NCX1.1	32
8	T.aestivum	35	M.mulatta_NCX1.3	32
8	T.aestivum	36	C.familiaris_NCX1.1	32
8	T.aestivum	37	F.catus_NCX1.1	32
8	T.aestivum	38	B.taurus_NCX1.1	32
8	T.aestivum	39	O.cuniculus_NCX1.2	33
8	T.aestivum	40	C.porcellus_NCX1.1	32
8	T.aestivum	41	R.norvegicus_NCX1.1	32
8	T.aestivum	42	M.musculus_NCX1.1	32
8	T.aestivum	43	S.tropicalis_NCX1	32
8	T.aestivum	44	O.mossambicus_NCX1.1	32
8	T.aestivum	45	O.mykiss_NCX1	31
8	T.aestivum	46	H.sapiens_NCX2.1	32
8	T.aestivum	47	R.norvegicus_NCX2.1	32
8	T.aestivum	48	M.musculus_NCX2.1	32
8	T.aestivum	49	D.rerio_NCX1a	31
8	T.aestivum	50	H.sapiens_NCX3.3	32
8	T.aestivum	51	R.norvegicus_NCX3.3	32
8	T.aestivum	52	M.musculus_NCX3.1	32
8	T.aestivum	53	G.gallus_NCX3	32
8	T.aestivum	54	D.rerio_NCX4a	32
8	T.aestivum	55	T.nigroviridis_NCX4a	32
8	T.aestivum	56	L.opalescens_NCX	31
8	T.aestivum	57	A.mellifera_NCX	30
8	T.aestivum	58	D.melanogaster_NCX	31
8	T.aestivum	59	C.elegans_NCX1	31
8	T.aestivum	60	C.elegans_NCX2	30
8	T.aestivum	61	C.briggsae_NCX1	31
8	T.aestivum	62	C.briggsae_NCX2	31
8	T.aestivum	63	M.brevicollis_1	31
8	T.aestivum	64	M.brevicollis_2	26
8	T.aestivum	65	S.kowalevskii_1	30
8	T.aestivum	66	S.kowalevskii_2	28
8	T.aestivum	67	H.magnipapillata	32
8	T.aestivum	68	T.adhaerens_1	31
8	T.aestivum	69	D.pulex_1	31
8	T.aestivum	70	D.pulex_2	27
8	T.aestivum	71	O.dioica	30
8	T.aestivum	72	A.pisum	27
8	T.aestivum	73	T.spiralis	33
8	T.aestivum	74	T.adhaerens_2	31
8	T.aestivum	75	N.vectensis_1	28
8	T.aestivum	76	P.humanus_corporis	31
8	T.aestivum	77	P.marinus	31
8	T.aestivum	78	C.intestinalis	33
8	T.aestivum	79	B.floridae	33
8	T.aestivum	80	T.adhaerens_3	31
8	T.aestivum	81	N.vectensis_2	32
8	T.aestivum	82	S.purpuratus	26
8	T.aestivum	83	Oscillatoria	8
8	T.aestivum	84	Salpingoeca	31
8	T.aestivum	85	A.anophagefferens_1	31
8	T.aestivum	86	A.anophagefferens_2	17
8	T.aestivum	87	E.huxleyi	31
8	T.aestivum	88	S.kowalevskii_3	32
8	T.aestivum	89	O.lucimarinus_1	19
8	T.aestivum	90	O.lucimarinus_2	19
8	T.aestivum	91	A.anophagefferens_3	10
8	T.aestivum	92	M.pusilla_1	15
8	T.aestivum	93	M.pusilla_2	14
8	T.aestivum	94	O.RCC809	18
8	T.aestivum	95	P.tricornutum	18
8	T.aestivum	96	F.cylindrus	20
8	T.aestivum	97	T.pseudonana_1	15
8	T.aestivum	98	T.pseudonana_2	10
8	T.aestivum	99	T.pseudonana_3	16
8	T.aestivum	100	D.oleovorans	22
8	T.aestivum	101	S.pombe	18
8	T.aestivum	102	B.fuckeliana	15
8	T.aestivum	103	Y.lipolytica	16
8	T.aestivum	104	A.nidulans	4
8	T.aestivum	105	S.commune	2
8	T.aestivum	106	AtCAX1_CAX	7
8	T.aestivum	107	AtCAX2_CAX	9
8	T.aestivum	108	AtCAX3_CAX	2
8	T.aestivum	109	AtCAX4_CAX	9
8	T.aestivum	110	AtCAX5_CAX	6
8	T.aestivum	111	AtCAX7_CCX	13
8	T.aestivum	112	AtCAX8_CCX	9
8	T.aestivum	113	AtCAX11_CCX	14
8	T.aestivum	114	AtCAX9	16
8	T.aestivum	115	HsaNCKX4_NCKX	18
8	T.aestivum	116	HsaNCKX3_NCKX	18
8	T.aestivum	117	E.coli_YRBG	16
8	T.aestivum	118	A.pleuro_YRBG	15
8	T.aestivum	119	P.marinus_YRBG	12
8	T.aestivum	120	M.jannaschii	10
9	Z.mays	10	S.bicolor	87
9	Z.mays	11	S.tuberosum	65
9	Z.mays	12	S.lycopersicum	65
9	Z.mays	13	V.vinifera	63
9	Z.mays	14	R.communis	66
9	Z.mays	15	P.trichocarpa	67
9	Z.mays	16	G.max	65
9	Z.mays	17	M.esculenta	65
9	Z.mays	18	M.truncatula	66
9	Z.mays	19	C.sativus	64
9	Z.mays	20	C.papaya	65
9	Z.mays	21	M.guttatus_1	65
9	Z.mays	22	M.guttatus_2	64
9	Z.mays	23	B.distachyon	79
9	Z.mays	24	O.sativa_J1	79
9	Z.mays	25	O.sativa_J2	78
9	Z.mays	26	O.sativa_I1	79
9	Z.mays	27	O.sativa_I2	78
9	Z.mays	28	P.persica	67
9	Z.mays	29	S.moellendorffii	41
9	Z.mays	30	P.patens_1	39
9	Z.mays	31	P.patens_2	40
9	Z.mays	32	C.reinhardtii	29
9	Z.mays	33	H.sapiens_NCX1.1	30
9	Z.mays	34	P.troglodytes_NCX1.1	30
9	Z.mays	35	M.mulatta_NCX1.3	30
9	Z.mays	36	C.familiaris_NCX1.1	30
9	Z.mays	37	F.catus_NCX1.1	30
9	Z.mays	38	B.taurus_NCX1.1	30
9	Z.mays	39	O.cuniculus_NCX1.2	30
9	Z.mays	40	C.porcellus_NCX1.1	30
9	Z.mays	41	R.norvegicus_NCX1.1	31
9	Z.mays	42	M.musculus_NCX1.1	31
9	Z.mays	43	S.tropicalis_NCX1	31
9	Z.mays	44	O.mossambicus_NCX1.1	30
9	Z.mays	45	O.mykiss_NCX1	30
9	Z.mays	46	H.sapiens_NCX2.1	32
9	Z.mays	47	R.norvegicus_NCX2.1	32
9	Z.mays	48	M.musculus_NCX2.1	33
9	Z.mays	49	D.rerio_NCX1a	29
9	Z.mays	50	H.sapiens_NCX3.3	31
9	Z.mays	51	R.norvegicus_NCX3.3	32
9	Z.mays	52	M.musculus_NCX3.1	31
9	Z.mays	53	G.gallus_NCX3	30
9	Z.mays	54	D.rerio_NCX4a	31
9	Z.mays	55	T.nigroviridis_NCX4a	33
9	Z.mays	56	L.opalescens_NCX	28
9	Z.mays	57	A.mellifera_NCX	28
9	Z.mays	58	D.melanogaster_NCX	32
9	Z.mays	59	C.elegans_NCX1	29
9	Z.mays	60	C.elegans_NCX2	28
9	Z.mays	61	C.briggsae_NCX1	29
9	Z.mays	62	C.briggsae_NCX2	28
9	Z.mays	63	M.brevicollis_1	30
9	Z.mays	64	M.brevicollis_2	22
9	Z.mays	65	S.kowalevskii_1	28
9	Z.mays	66	S.kowalevskii_2	25
9	Z.mays	67	H.magnipapillata	31
9	Z.mays	68	T.adhaerens_1	28
9	Z.mays	69	D.pulex_1	30
9	Z.mays	70	D.pulex_2	25
9	Z.mays	71	O.dioica	27
9	Z.mays	72	A.pisum	26
9	Z.mays	73	T.spiralis	31
9	Z.mays	74	T.adhaerens_2	28
9	Z.mays	75	N.vectensis_1	26
9	Z.mays	76	P.humanus_corporis	30
9	Z.mays	77	P.marinus	28
9	Z.mays	78	C.intestinalis	32
9	Z.mays	79	B.floridae	32
9	Z.mays	80	T.adhaerens_3	26
9	Z.mays	81	N.vectensis_2	29
9	Z.mays	82	S.purpuratus	25
9	Z.mays	83	Oscillatoria	6
9	Z.mays	84	Salpingoeca	28
9	Z.mays	85	A.anophagefferens_1	30
9	Z.mays	86	A.anophagefferens_2	19
9	Z.mays	87	E.huxleyi	31
9	Z.mays	88	S.kowalevskii_3	29
9	Z.mays	89	O.lucimarinus_1	17
9	Z.mays	90	O.lucimarinus_2	19
9	Z.mays	91	A.anophagefferens_3	14
9	Z.mays	92	M.pusilla_1	16
9	Z.mays	93	M.pusilla_2	15
9	Z.mays	94	O.RCC809	15
9	Z.mays	95	P.tricornutum	17
9	Z.mays	96	F.cylindrus	20
9	Z.mays	97	T.pseudonana_1	15
9	Z.mays	98	T.pseudonana_2	16
9	Z.mays	99	T.pseudonana_3	17
9	Z.mays	100	D.oleovorans	20
9	Z.mays	101	S.pombe	14
9	Z.mays	102	B.fuckeliana	17
9	Z.mays	103	Y.lipolytica	12
9	Z.mays	104	A.nidulans	4
9	Z.mays	105	S.commune	1
9	Z.mays	106	AtCAX1_CAX	9
9	Z.mays	107	AtCAX2_CAX	6
9	Z.mays	108	AtCAX3_CAX	8
9	Z.mays	109	AtCAX4_CAX	10
9	Z.mays	110	AtCAX5_CAX	5
9	Z.mays	111	AtCAX7_CCX	12
9	Z.mays	112	AtCAX8_CCX	13
9	Z.mays	113	AtCAX11_CCX	10
9	Z.mays	114	AtCAX9	12
9	Z.mays	115	HsaNCKX4_NCKX	20
9	Z.mays	116	HsaNCKX3_NCKX	18
9	Z.mays	117	E.coli_YRBG	18
9	Z.mays	118	A.pleuro_YRBG	18
9	Z.mays	119	P.marinus_YRBG	15
9	Z.mays	120	M.jannaschii	7
10	S.bicolor	11	S.tuberosum	67
10	S.bicolor	12	S.lycopersicum	67
10	S.bicolor	13	V.vinifera	65
10	S.bicolor	14	R.communis	67
10	S.bicolor	15	P.trichocarpa	68
10	S.bicolor	16	G.max	67
10	S.bicolor	17	M.esculenta	66
10	S.bicolor	18	M.truncatula	67
10	S.bicolor	19	C.sativus	66
10	S.bicolor	20	C.papaya	67
10	S.bicolor	21	M.guttatus_1	66
10	S.bicolor	22	M.guttatus_2	66
10	S.bicolor	23	B.distachyon	83
10	S.bicolor	24	O.sativa_J1	81
10	S.bicolor	25	O.sativa_J2	81
10	S.bicolor	26	O.sativa_I1	82
10	S.bicolor	27	O.sativa_I2	79
10	S.bicolor	28	P.persica	67
10	S.bicolor	29	S.moellendorffii	42
10	S.bicolor	30	P.patens_1	42
10	S.bicolor	31	P.patens_2	41
10	S.bicolor	32	C.reinhardtii	29
10	S.bicolor	33	H.sapiens_NCX1.1	30
10	S.bicolor	34	P.troglodytes_NCX1.1	30
10	S.bicolor	35	M.mulatta_NCX1.3	32
10	S.bicolor	36	C.familiaris_NCX1.1	30
10	S.bicolor	37	F.catus_NCX1.1	31
10	S.bicolor	38	B.taurus_NCX1.1	30
10	S.bicolor	39	O.cuniculus_NCX1.2	32
10	S.bicolor	40	C.porcellus_NCX1.1	30
10	S.bicolor	41	R.norvegicus_NCX1.1	30
10	S.bicolor	42	M.musculus_NCX1.1	30
10	S.bicolor	43	S.tropicalis_NCX1	31
10	S.bicolor	44	O.mossambicus_NCX1.1	32
10	S.bicolor	45	O.mykiss_NCX1	30
10	S.bicolor	46	H.sapiens_NCX2.1	32
10	S.bicolor	47	R.norvegicus_NCX2.1	31
10	S.bicolor	48	M.musculus_NCX2.1	31
10	S.bicolor	49	D.rerio_NCX1a	30
10	S.bicolor	50	H.sapiens_NCX3.3	31
10	S.bicolor	51	R.norvegicus_NCX3.3	32
10	S.bicolor	52	M.musculus_NCX3.1	31
10	S.bicolor	53	G.gallus_NCX3	31
10	S.bicolor	54	D.rerio_NCX4a	31
10	S.bicolor	55	T.nigroviridis_NCX4a	33
10	S.bicolor	56	L.opalescens_NCX	30
10	S.bicolor	57	A.mellifera_NCX	29
10	S.bicolor	58	D.melanogaster_NCX	31
10	S.bicolor	59	C.elegans_NCX1	28
10	S.bicolor	60	C.elegans_NCX2	29
10	S.bicolor	61	C.briggsae_NCX1	29
10	S.bicolor	62	C.briggsae_NCX2	29
10	S.bicolor	63	M.brevicollis_1	32
10	S.bicolor	64	M.brevicollis_2	24
10	S.bicolor	65	S.kowalevskii_1	29
10	S.bicolor	66	S.kowalevskii_2	27
10	S.bicolor	67	H.magnipapillata	30
10	S.bicolor	68	T.adhaerens_1	30
10	S.bicolor	69	D.pulex_1	31
10	S.bicolor	70	D.pulex_2	27
10	S.bicolor	71	O.dioica	30
10	S.bicolor	72	A.pisum	27
10	S.bicolor	73	T.spiralis	32
10	S.bicolor	74	T.adhaerens_2	28
10	S.bicolor	75	N.vectensis_1	27
10	S.bicolor	76	P.humanus_corporis	30
10	S.bicolor	77	P.marinus	29
10	S.bicolor	78	C.intestinalis	30
10	S.bicolor	79	B.floridae	33
10	S.bicolor	80	T.adhaerens_3	29
10	S.bicolor	81	N.vectensis_2	33
10	S.bicolor	82	S.purpuratus	29
10	S.bicolor	83	Oscillatoria	8
10	S.bicolor	84	Salpingoeca	30
10	S.bicolor	85	A.anophagefferens_1	30
10	S.bicolor	86	A.anophagefferens_2	14
10	S.bicolor	87	E.huxleyi	31
10	S.bicolor	88	S.kowalevskii_3	31
10	S.bicolor	89	O.lucimarinus_1	19
10	S.bicolor	90	O.lucimarinus_2	18
10	S.bicolor	91	A.anophagefferens_3	12
10	S.bicolor	92	M.pusilla_1	13
10	S.bicolor	93	M.pusilla_2	17
10	S.bicolor	94	O.RCC809	17
10	S.bicolor	95	P.tricornutum	17
10	S.bicolor	96	F.cylindrus	18
10	S.bicolor	97	T.pseudonana_1	16
10	S.bicolor	98	T.pseudonana_2	15
10	S.bicolor	99	T.pseudonana_3	17
10	S.bicolor	100	D.oleovorans	23
10	S.bicolor	101	S.pombe	16
10	S.bicolor	102	B.fuckeliana	11
10	S.bicolor	103	Y.lipolytica	13
10	S.bicolor	104	A.nidulans	2
10	S.bicolor	105	S.commune	1
10	S.bicolor	106	AtCAX1_CAX	7
10	S.bicolor	107	AtCAX2_CAX	7
10	S.bicolor	108	AtCAX3_CAX	3
10	S.bicolor	109	AtCAX4_CAX	9
10	S.bicolor	110	AtCAX5_CAX	7
10	S.bicolor	111	AtCAX7_CCX	16
10	S.bicolor	112	AtCAX8_CCX	12
10	S.bicolor	113	AtCAX11_CCX	13
10	S.bicolor	114	AtCAX9	13
10	S.bicolor	115	HsaNCKX4_NCKX	18
10	S.bicolor	116	HsaNCKX3_NCKX	20
10	S.bicolor	117	E.coli_YRBG	18
10	S.bicolor	118	A.pleuro_YRBG	15
10	S.bicolor	119	P.marinus_YRBG	15
10	S.bicolor	120	M.jannaschii	9
11	S.tuberosum	12	S.lycopersicum	97
11	S.tuberosum	13	V.vinifera	74
11	S.tuberosum	14	R.communis	74
11	S.tuberosum	15	P.trichocarpa	75
11	S.tuberosum	16	G.max	72
11	S.tuberosum	17	M.esculenta	72
11	S.tuberosum	18	M.truncatula	72
11	S.tuberosum	19	C.sativus	74
11	S.tuberosum	20	C.papaya	72
11	S.tuberosum	21	M.guttatus_1	76
11	S.tuberosum	22	M.guttatus_2	75
11	S.tuberosum	23	B.distachyon	71
11	S.tuberosum	24	O.sativa_J1	69
11	S.tuberosum	25	O.sativa_J2	68
11	S.tuberosum	26	O.sativa_I1	69
11	S.tuberosum	27	O.sativa_I2	67
11	S.tuberosum	28	P.persica	74
11	S.tuberosum	29	S.moellendorffii	44
11	S.tuberosum	30	P.patens_1	42
11	S.tuberosum	31	P.patens_2	40
11	S.tuberosum	32	C.reinhardtii	29
11	S.tuberosum	33	H.sapiens_NCX1.1	30
11	S.tuberosum	34	P.troglodytes_NCX1.1	30
11	S.tuberosum	35	M.mulatta_NCX1.3	30
11	S.tuberosum	36	C.familiaris_NCX1.1	30
11	S.tuberosum	37	F.catus_NCX1.1	30
11	S.tuberosum	38	B.taurus_NCX1.1	30
11	S.tuberosum	39	O.cuniculus_NCX1.2	30
11	S.tuberosum	40	C.porcellus_NCX1.1	30
11	S.tuberosum	41	R.norvegicus_NCX1.1	30
11	S.tuberosum	42	M.musculus_NCX1.1	30
11	S.tuberosum	43	S.tropicalis_NCX1	30
11	S.tuberosum	44	O.mossambicus_NCX1.1	33
11	S.tuberosum	45	O.mykiss_NCX1	31
11	S.tuberosum	46	H.sapiens_NCX2.1	29
11	S.tuberosum	47	R.norvegicus_NCX2.1	29
11	S.tuberosum	48	M.musculus_NCX2.1	30
11	S.tuberosum	49	D.rerio_NCX1a	32
11	S.tuberosum	50	H.sapiens_NCX3.3	29
11	S.tuberosum	51	R.norvegicus_NCX3.3	30
11	S.tuberosum	52	M.musculus_NCX3.1	29
11	S.tuberosum	53	G.gallus_NCX3	31
11	S.tuberosum	54	D.rerio_NCX4a	29
11	S.tuberosum	55	T.nigroviridis_NCX4a	30
11	S.tuberosum	56	L.opalescens_NCX	30
11	S.tuberosum	57	A.mellifera_NCX	31
11	S.tuberosum	58	D.melanogaster_NCX	30
11	S.tuberosum	59	C.elegans_NCX1	31
11	S.tuberosum	60	C.elegans_NCX2	30
11	S.tuberosum	61	C.briggsae_NCX1	31
11	S.tuberosum	62	C.briggsae_NCX2	30
11	S.tuberosum	63	M.brevicollis_1	31
11	S.tuberosum	64	M.brevicollis_2	26
11	S.tuberosum	65	S.kowalevskii_1	31
11	S.tuberosum	66	S.kowalevskii_2	27
11	S.tuberosum	67	H.magnipapillata	32
11	S.tuberosum	68	T.adhaerens_1	32
11	S.tuberosum	69	D.pulex_1	31
11	S.tuberosum	70	D.pulex_2	24
11	S.tuberosum	71	O.dioica	29
11	S.tuberosum	72	A.pisum	25
11	S.tuberosum	73	T.spiralis	30
11	S.tuberosum	74	T.adhaerens_2	29
11	S.tuberosum	75	N.vectensis_1	28
11	S.tuberosum	76	P.humanus_corporis	31
11	S.tuberosum	77	P.marinus	30
11	S.tuberosum	78	C.intestinalis	31
11	S.tuberosum	79	B.floridae	32
11	S.tuberosum	80	T.adhaerens_3	27
11	S.tuberosum	81	N.vectensis_2	31
11	S.tuberosum	82	S.purpuratus	27
11	S.tuberosum	83	Oscillatoria	9
11	S.tuberosum	84	Salpingoeca	30
11	S.tuberosum	85	A.anophagefferens_1	30
11	S.tuberosum	86	A.anophagefferens_2	17
11	S.tuberosum	87	E.huxleyi	31
11	S.tuberosum	88	S.kowalevskii_3	30
11	S.tuberosum	89	O.lucimarinus_1	19
11	S.tuberosum	90	O.lucimarinus_2	20
11	S.tuberosum	91	A.anophagefferens_3	14
11	S.tuberosum	92	M.pusilla_1	15
11	S.tuberosum	93	M.pusilla_2	18
11	S.tuberosum	94	O.RCC809	18
11	S.tuberosum	95	P.tricornutum	18
11	S.tuberosum	96	F.cylindrus	20
11	S.tuberosum	97	T.pseudonana_1	13
11	S.tuberosum	98	T.pseudonana_2	15
11	S.tuberosum	99	T.pseudonana_3	18
11	S.tuberosum	100	D.oleovorans	21
11	S.tuberosum	101	S.pombe	16
11	S.tuberosum	102	B.fuckeliana	13
11	S.tuberosum	103	Y.lipolytica	15
11	S.tuberosum	104	A.nidulans	2
11	S.tuberosum	105	S.commune	3
11	S.tuberosum	106	AtCAX1_CAX	5
11	S.tuberosum	107	AtCAX2_CAX	10
11	S.tuberosum	108	AtCAX3_CAX	5
11	S.tuberosum	109	AtCAX4_CAX	9
11	S.tuberosum	110	AtCAX5_CAX	7
11	S.tuberosum	111	AtCAX7_CCX	16
11	S.tuberosum	112	AtCAX8_CCX	13
11	S.tuberosum	113	AtCAX11_CCX	12
11	S.tuberosum	114	AtCAX9	12
11	S.tuberosum	115	HsaNCKX4_NCKX	16
11	S.tuberosum	116	HsaNCKX3_NCKX	17
11	S.tuberosum	117	E.coli_YRBG	17
11	S.tuberosum	118	A.pleuro_YRBG	16
11	S.tuberosum	119	P.marinus_YRBG	10
11	S.tuberosum	120	M.jannaschii	16
12	S.lycopersicum	13	V.vinifera	73
12	S.lycopersicum	14	R.communis	74
12	S.lycopersicum	15	P.trichocarpa	75
12	S.lycopersicum	16	G.max	73
12	S.lycopersicum	17	M.esculenta	72
12	S.lycopersicum	18	M.truncatula	72
12	S.lycopersicum	19	C.sativus	74
12	S.lycopersicum	20	C.papaya	72
12	S.lycopersicum	21	M.guttatus_1	77
12	S.lycopersicum	22	M.guttatus_2	75
12	S.lycopersicum	23	B.distachyon	71
12	S.lycopersicum	24	O.sativa_J1	69
12	S.lycopersicum	25	O.sativa_J2	68
12	S.lycopersicum	26	O.sativa_I1	69
12	S.lycopersicum	27	O.sativa_I2	67
12	S.lycopersicum	28	P.persica	75
12	S.lycopersicum	29	S.moellendorffii	44
12	S.lycopersicum	30	P.patens_1	42
12	S.lycopersicum	31	P.patens_2	40
12	S.lycopersicum	32	C.reinhardtii	29
12	S.lycopersicum	33	H.sapiens_NCX1.1	30
12	S.lycopersicum	34	P.troglodytes_NCX1.1	30
12	S.lycopersicum	35	M.mulatta_NCX1.3	30
12	S.lycopersicum	36	C.familiaris_NCX1.1	30
12	S.lycopersicum	37	F.catus_NCX1.1	30
12	S.lycopersicum	38	B.taurus_NCX1.1	31
12	S.lycopersicum	39	O.cuniculus_NCX1.2	30
12	S.lycopersicum	40	C.porcellus_NCX1.1	30
12	S.lycopersicum	41	R.norvegicus_NCX1.1	30
12	S.lycopersicum	42	M.musculus_NCX1.1	30
12	S.lycopersicum	43	S.tropicalis_NCX1	31
12	S.lycopersicum	44	O.mossambicus_NCX1.1	32
12	S.lycopersicum	45	O.mykiss_NCX1	30
12	S.lycopersicum	46	H.sapiens_NCX2.1	30
12	S.lycopersicum	47	R.norvegicus_NCX2.1	30
12	S.lycopersicum	48	M.musculus_NCX2.1	31
12	S.lycopersicum	49	D.rerio_NCX1a	32
12	S.lycopersicum	50	H.sapiens_NCX3.3	29
12	S.lycopersicum	51	R.norvegicus_NCX3.3	29
12	S.lycopersicum	52	M.musculus_NCX3.1	30
12	S.lycopersicum	53	G.gallus_NCX3	31
12	S.lycopersicum	54	D.rerio_NCX4a	29
12	S.lycopersicum	55	T.nigroviridis_NCX4a	31
12	S.lycopersicum	56	L.opalescens_NCX	29
12	S.lycopersicum	57	A.mellifera_NCX	30
12	S.lycopersicum	58	D.melanogaster_NCX	30
12	S.lycopersicum	59	C.elegans_NCX1	31
12	S.lycopersicum	60	C.elegans_NCX2	31
12	S.lycopersicum	61	C.briggsae_NCX1	31
12	S.lycopersicum	62	C.briggsae_NCX2	30
12	S.lycopersicum	63	M.brevicollis_1	32
12	S.lycopersicum	64	M.brevicollis_2	25
12	S.lycopersicum	65	S.kowalevskii_1	30
12	S.lycopersicum	66	S.kowalevskii_2	28
12	S.lycopersicum	67	H.magnipapillata	30
12	S.lycopersicum	68	T.adhaerens_1	31
12	S.lycopersicum	69	D.pulex_1	32
12	S.lycopersicum	70	D.pulex_2	25
12	S.lycopersicum	71	O.dioica	29
12	S.lycopersicum	72	A.pisum	27
12	S.lycopersicum	73	T.spiralis	30
12	S.lycopersicum	74	T.adhaerens_2	29
12	S.lycopersicum	75	N.vectensis_1	28
12	S.lycopersicum	76	P.humanus_corporis	31
12	S.lycopersicum	77	P.marinus	28
12	S.lycopersicum	78	C.intestinalis	31
12	S.lycopersicum	79	B.floridae	31
12	S.lycopersicum	80	T.adhaerens_3	27
12	S.lycopersicum	81	N.vectensis_2	31
12	S.lycopersicum	82	S.purpuratus	27
12	S.lycopersicum	83	Oscillatoria	8
12	S.lycopersicum	84	Salpingoeca	32
12	S.lycopersicum	85	A.anophagefferens_1	31
12	S.lycopersicum	86	A.anophagefferens_2	17
12	S.lycopersicum	87	E.huxleyi	31
12	S.lycopersicum	88	S.kowalevskii_3	29
12	S.lycopersicum	89	O.lucimarinus_1	19
12	S.lycopersicum	90	O.lucimarinus_2	20
12	S.lycopersicum	91	A.anophagefferens_3	12
12	S.lycopersicum	92	M.pusilla_1	14
12	S.lycopersicum	93	M.pusilla_2	19
12	S.lycopersicum	94	O.RCC809	17
12	S.lycopersicum	95	P.tricornutum	19
12	S.lycopersicum	96	F.cylindrus	20
12	S.lycopersicum	97	T.pseudonana_1	14
12	S.lycopersicum	98	T.pseudonana_2	15
12	S.lycopersicum	99	T.pseudonana_3	16
12	S.lycopersicum	100	D.oleovorans	23
12	S.lycopersicum	101	S.pombe	16
12	S.lycopersicum	102	B.fuckeliana	14
12	S.lycopersicum	103	Y.lipolytica	15
12	S.lycopersicum	104	A.nidulans	5
12	S.lycopersicum	105	S.commune	4
12	S.lycopersicum	106	AtCAX1_CAX	5
12	S.lycopersicum	107	AtCAX2_CAX	7
12	S.lycopersicum	108	AtCAX3_CAX	6
12	S.lycopersicum	109	AtCAX4_CAX	9
12	S.lycopersicum	110	AtCAX5_CAX	7
12	S.lycopersicum	111	AtCAX7_CCX	15
12	S.lycopersicum	112	AtCAX8_CCX	11
12	S.lycopersicum	113	AtCAX11_CCX	13
12	S.lycopersicum	114	AtCAX9	14
12	S.lycopersicum	115	HsaNCKX4_NCKX	16
12	S.lycopersicum	116	HsaNCKX3_NCKX	17
12	S.lycopersicum	117	E.coli_YRBG	17
12	S.lycopersicum	118	A.pleuro_YRBG	14
12	S.lycopersicum	119	P.marinus_YRBG	10
12	S.lycopersicum	120	M.jannaschii	16
13	V.vinifera	14	R.communis	74
13	V.vinifera	15	P.trichocarpa	76
13	V.vinifera	16	G.max	71
13	V.vinifera	17	M.esculenta	72
13	V.vinifera	18	M.truncatula	71
13	V.vinifera	19	C.sativus	72
13	V.vinifera	20	C.papaya	74
13	V.vinifera	21	M.guttatus_1	74
13	V.vinifera	22	M.guttatus_2	68
13	V.vinifera	23	B.distachyon	67
13	V.vinifera	24	O.sativa_J1	68
13	V.vinifera	25	O.sativa_J2	67
13	V.vinifera	26	O.sativa_I1	68
13	V.vinifera	27	O.sativa_I2	66
13	V.vinifera	28	P.persica	73
13	V.vinifera	29	S.moellendorffii	43
13	V.vinifera	30	P.patens_1	43
13	V.vinifera	31	P.patens_2	42
13	V.vinifera	32	C.reinhardtii	29
13	V.vinifera	33	H.sapiens_NCX1.1	30
13	V.vinifera	34	P.troglodytes_NCX1.1	30
13	V.vinifera	35	M.mulatta_NCX1.3	30
13	V.vinifera	36	C.familiaris_NCX1.1	30
13	V.vinifera	37	F.catus_NCX1.1	30
13	V.vinifera	38	B.taurus_NCX1.1	30
13	V.vinifera	39	O.cuniculus_NCX1.2	30
13	V.vinifera	40	C.porcellus_NCX1.1	30
13	V.vinifera	41	R.norvegicus_NCX1.1	30
13	V.vinifera	42	M.musculus_NCX1.1	30
13	V.vinifera	43	S.tropicalis_NCX1	30
13	V.vinifera	44	O.mossambicus_NCX1.1	31
13	V.vinifera	45	O.mykiss_NCX1	29
13	V.vinifera	46	H.sapiens_NCX2.1	28
13	V.vinifera	47	R.norvegicus_NCX2.1	29
13	V.vinifera	48	M.musculus_NCX2.1	29
13	V.vinifera	49	D.rerio_NCX1a	29
13	V.vinifera	50	H.sapiens_NCX3.3	31
13	V.vinifera	51	R.norvegicus_NCX3.3	31
13	V.vinifera	52	M.musculus_NCX3.1	31
13	V.vinifera	53	G.gallus_NCX3	30
13	V.vinifera	54	D.rerio_NCX4a	29
13	V.vinifera	55	T.nigroviridis_NCX4a	29
13	V.vinifera	56	L.opalescens_NCX	29
13	V.vinifera	57	A.mellifera_NCX	30
13	V.vinifera	58	D.melanogaster_NCX	29
13	V.vinifera	59	C.elegans_NCX1	30
13	V.vinifera	60	C.elegans_NCX2	31
13	V.vinifera	61	C.briggsae_NCX1	28
13	V.vinifera	62	C.briggsae_NCX2	32
13	V.vinifera	63	M.brevicollis_1	33
13	V.vinifera	64	M.brevicollis_2	25
13	V.vinifera	65	S.kowalevskii_1	30
13	V.vinifera	66	S.kowalevskii_2	26
13	V.vinifera	67	H.magnipapillata	32
13	V.vinifera	68	T.adhaerens_1	33
13	V.vinifera	69	D.pulex_1	31
13	V.vinifera	70	D.pulex_2	26
13	V.vinifera	71	O.dioica	29
13	V.vinifera	72	A.pisum	27
13	V.vinifera	73	T.spiralis	32
13	V.vinifera	74	T.adhaerens_2	30
13	V.vinifera	75	N.vectensis_1	29
13	V.vinifera	76	P.humanus_corporis	31
13	V.vinifera	77	P.marinus	30
13	V.vinifera	78	C.intestinalis	32
13	V.vinifera	79	B.floridae	34
13	V.vinifera	80	T.adhaerens_3	29
13	V.vinifera	81	N.vectensis_2	31
13	V.vinifera	82	S.purpuratus	25
13	V.vinifera	83	Oscillatoria	7
13	V.vinifera	84	Salpingoeca	33
13	V.vinifera	85	A.anophagefferens_1	32
13	V.vinifera	86	A.anophagefferens_2	17
13	V.vinifera	87	E.huxleyi	32
13	V.vinifera	88	S.kowalevskii_3	30
13	V.vinifera	89	O.lucimarinus_1	21
13	V.vinifera	90	O.lucimarinus_2	22
13	V.vinifera	91	A.anophagefferens_3	17
13	V.vinifera	92	M.pusilla_1	17
13	V.vinifera	93	M.pusilla_2	16
13	V.vinifera	94	O.RCC809	19
13	V.vinifera	95	P.tricornutum	20
13	V.vinifera	96	F.cylindrus	21
13	V.vinifera	97	T.pseudonana_1	13
13	V.vinifera	98	T.pseudonana_2	14
13	V.vinifera	99	T.pseudonana_3	19
13	V.vinifera	100	D.oleovorans	23
13	V.vinifera	101	S.pombe	11
13	V.vinifera	102	B.fuckeliana	14
13	V.vinifera	103	Y.lipolytica	14
13	V.vinifera	104	A.nidulans	3
13	V.vinifera	105	S.commune	1
13	V.vinifera	106	AtCAX1_CAX	7
13	V.vinifera	107	AtCAX2_CAX	8
13	V.vinifera	108	AtCAX3_CAX	7
13	V.vinifera	109	AtCAX4_CAX	11
13	V.vinifera	110	AtCAX5_CAX	12
13	V.vinifera	111	AtCAX7_CCX	15
13	V.vinifera	112	AtCAX8_CCX	13
13	V.vinifera	113	AtCAX11_CCX	10
13	V.vinifera	114	AtCAX9	13
13	V.vinifera	115	HsaNCKX4_NCKX	18
13	V.vinifera	116	HsaNCKX3_NCKX	17
13	V.vinifera	117	E.coli_YRBG	20
13	V.vinifera	118	A.pleuro_YRBG	14
13	V.vinifera	119	P.marinus_YRBG	13
13	V.vinifera	120	M.jannaschii	17
14	R.communis	15	P.trichocarpa	84
14	R.communis	16	G.max	75
14	R.communis	17	M.esculenta	82
14	R.communis	18	M.truncatula	73
14	R.communis	19	C.sativus	74
14	R.communis	20	C.papaya	78
14	R.communis	21	M.guttatus_1	74
14	R.communis	22	M.guttatus_2	72
14	R.communis	23	B.distachyon	69
14	R.communis	24	O.sativa_J1	68
14	R.communis	25	O.sativa_J2	67
14	R.communis	26	O.sativa_I1	68
14	R.communis	27	O.sativa_I2	66
14	R.communis	28	P.persica	79
14	R.communis	29	S.moellendorffii	43
14	R.communis	30	P.patens_1	43
14	R.communis	31	P.patens_2	41
14	R.communis	32	C.reinhardtii	28
14	R.communis	33	H.sapiens_NCX1.1	29
14	R.communis	34	P.troglodytes_NCX1.1	29
14	R.communis	35	M.mulatta_NCX1.3	29
14	R.communis	36	C.familiaris_NCX1.1	29
14	R.communis	37	F.catus_NCX1.1	29
14	R.communis	38	B.taurus_NCX1.1	29
14	R.communis	39	O.cuniculus_NCX1.2	28
14	R.communis	40	C.porcellus_NCX1.1	29
14	R.communis	41	R.norvegicus_NCX1.1	29
14	R.communis	42	M.musculus_NCX1.1	29
14	R.communis	43	S.tropicalis_NCX1	30
14	R.communis	44	O.mossambicus_NCX1.1	30
14	R.communis	45	O.mykiss_NCX1	29
14	R.communis	46	H.sapiens_NCX2.1	29
14	R.communis	47	R.norvegicus_NCX2.1	29
14	R.communis	48	M.musculus_NCX2.1	30
14	R.communis	49	D.rerio_NCX1a	30
14	R.communis	50	H.sapiens_NCX3.3	30
14	R.communis	51	R.norvegicus_NCX3.3	30
14	R.communis	52	M.musculus_NCX3.1	31
14	R.communis	53	G.gallus_NCX3	30
14	R.communis	54	D.rerio_NCX4a	30
14	R.communis	55	T.nigroviridis_NCX4a	30
14	R.communis	56	L.opalescens_NCX	30
14	R.communis	57	A.mellifera_NCX	30
14	R.communis	58	D.melanogaster_NCX	30
14	R.communis	59	C.elegans_NCX1	30
14	R.communis	60	C.elegans_NCX2	30
14	R.communis	61	C.briggsae_NCX1	29
14	R.communis	62	C.briggsae_NCX2	29
14	R.communis	63	M.brevicollis_1	30
14	R.communis	64	M.brevicollis_2	24
14	R.communis	65	S.kowalevskii_1	29
14	R.communis	66	S.kowalevskii_2	26
14	R.communis	67	H.magnipapillata	30
14	R.communis	68	T.adhaerens_1	30
14	R.communis	69	D.pulex_1	30
14	R.communis	70	D.pulex_2	25
14	R.communis	71	O.dioica	28
14	R.communis	72	A.pisum	25
14	R.communis	73	T.spiralis	31
14	R.communis	74	T.adhaerens_2	28
14	R.communis	75	N.vectensis_1	27
14	R.communis	76	P.humanus_corporis	31
14	R.communis	77	P.marinus	28
14	R.communis	78	C.intestinalis	30
14	R.communis	79	B.floridae	33
14	R.communis	80	T.adhaerens_3	27
14	R.communis	81	N.vectensis_2	32
14	R.communis	82	S.purpuratus	25
14	R.communis	83	Oscillatoria	10
14	R.communis	84	Salpingoeca	31
14	R.communis	85	A.anophagefferens_1	30
14	R.communis	86	A.anophagefferens_2	16
14	R.communis	87	E.huxleyi	31
14	R.communis	88	S.kowalevskii_3	28
14	R.communis	89	O.lucimarinus_1	19
14	R.communis	90	O.lucimarinus_2	19
14	R.communis	91	A.anophagefferens_3	13
14	R.communis	92	M.pusilla_1	18
14	R.communis	93	M.pusilla_2	17
14	R.communis	94	O.RCC809	16
14	R.communis	95	P.tricornutum	20
14	R.communis	96	F.cylindrus	22
14	R.communis	97	T.pseudonana_1	13
14	R.communis	98	T.pseudonana_2	13
14	R.communis	99	T.pseudonana_3	16
14	R.communis	100	D.oleovorans	20
14	R.communis	101	S.pombe	13
14	R.communis	102	B.fuckeliana	17
14	R.communis	103	Y.lipolytica	15
14	R.communis	104	A.nidulans	5
14	R.communis	105	S.commune	4
14	R.communis	106	AtCAX1_CAX	9
14	R.communis	107	AtCAX2_CAX	6
14	R.communis	108	AtCAX3_CAX	9
14	R.communis	109	AtCAX4_CAX	8
14	R.communis	110	AtCAX5_CAX	7
14	R.communis	111	AtCAX7_CCX	13
14	R.communis	112	AtCAX8_CCX	12
14	R.communis	113	AtCAX11_CCX	10
14	R.communis	114	AtCAX9	13
14	R.communis	115	HsaNCKX4_NCKX	19
14	R.communis	116	HsaNCKX3_NCKX	17
14	R.communis	117	E.coli_YRBG	15
14	R.communis	118	A.pleuro_YRBG	14
14	R.communis	119	P.marinus_YRBG	12
14	R.communis	120	M.jannaschii	7
15	P.trichocarpa	16	G.max	75
15	P.trichocarpa	17	M.esculenta	81
15	P.trichocarpa	18	M.truncatula	74
15	P.trichocarpa	19	C.sativus	74
15	P.trichocarpa	20	C.papaya	76
15	P.trichocarpa	21	M.guttatus_1	73
15	P.trichocarpa	22	M.guttatus_2	72
15	P.trichocarpa	23	B.distachyon	69
15	P.trichocarpa	24	O.sativa_J1	68
15	P.trichocarpa	25	O.sativa_J2	67
15	P.trichocarpa	26	O.sativa_I1	68
15	P.trichocarpa	27	O.sativa_I2	67
15	P.trichocarpa	28	P.persica	78
15	P.trichocarpa	29	S.moellendorffii	42
15	P.trichocarpa	30	P.patens_1	42
15	P.trichocarpa	31	P.patens_2	42
15	P.trichocarpa	32	C.reinhardtii	29
15	P.trichocarpa	33	H.sapiens_NCX1.1	30
15	P.trichocarpa	34	P.troglodytes_NCX1.1	30
15	P.trichocarpa	35	M.mulatta_NCX1.3	30
15	P.trichocarpa	36	C.familiaris_NCX1.1	30
15	P.trichocarpa	37	F.catus_NCX1.1	30
15	P.trichocarpa	38	B.taurus_NCX1.1	30
15	P.trichocarpa	39	O.cuniculus_NCX1.2	29
15	P.trichocarpa	40	C.porcellus_NCX1.1	30
15	P.trichocarpa	41	R.norvegicus_NCX1.1	30
15	P.trichocarpa	42	M.musculus_NCX1.1	30
15	P.trichocarpa	43	S.tropicalis_NCX1	29
15	P.trichocarpa	44	O.mossambicus_NCX1.1	31
15	P.trichocarpa	45	O.mykiss_NCX1	29
15	P.trichocarpa	46	H.sapiens_NCX2.1	28
15	P.trichocarpa	47	R.norvegicus_NCX2.1	28
15	P.trichocarpa	48	M.musculus_NCX2.1	29
15	P.trichocarpa	49	D.rerio_NCX1a	29
15	P.trichocarpa	50	H.sapiens_NCX3.3	29
15	P.trichocarpa	51	R.norvegicus_NCX3.3	29
15	P.trichocarpa	52	M.musculus_NCX3.1	29
15	P.trichocarpa	53	G.gallus_NCX3	29
15	P.trichocarpa	54	D.rerio_NCX4a	30
15	P.trichocarpa	55	T.nigroviridis_NCX4a	31
15	P.trichocarpa	56	L.opalescens_NCX	29
15	P.trichocarpa	57	A.mellifera_NCX	28
15	P.trichocarpa	58	D.melanogaster_NCX	27
15	P.trichocarpa	59	C.elegans_NCX1	29
15	P.trichocarpa	60	C.elegans_NCX2	29
15	P.trichocarpa	61	C.briggsae_NCX1	31
15	P.trichocarpa	62	C.briggsae_NCX2	29
15	P.trichocarpa	63	M.brevicollis_1	31
15	P.trichocarpa	64	M.brevicollis_2	25
15	P.trichocarpa	65	S.kowalevskii_1	32
15	P.trichocarpa	66	S.kowalevskii_2	27
15	P.trichocarpa	67	H.magnipapillata	29
15	P.trichocarpa	68	T.adhaerens_1	30
15	P.trichocarpa	69	D.pulex_1	31
15	P.trichocarpa	70	D.pulex_2	26
15	P.trichocarpa	71	O.dioica	28
15	P.trichocarpa	72	A.pisum	26
15	P.trichocarpa	73	T.spiralis	32
15	P.trichocarpa	74	T.adhaerens_2	28
15	P.trichocarpa	75	N.vectensis_1	26
15	P.trichocarpa	76	P.humanus_corporis	31
15	P.trichocarpa	77	P.marinus	29
15	P.trichocarpa	78	C.intestinalis	31
15	P.trichocarpa	79	B.floridae	33
15	P.trichocarpa	80	T.adhaerens_3	29
15	P.trichocarpa	81	N.vectensis_2	32
15	P.trichocarpa	82	S.purpuratus	24
15	P.trichocarpa	83	Oscillatoria	7
15	P.trichocarpa	84	Salpingoeca	31
15	P.trichocarpa	85	A.anophagefferens_1	30
15	P.trichocarpa	86	A.anophagefferens_2	18
15	P.trichocarpa	87	E.huxleyi	32
15	P.trichocarpa	88	S.kowalevskii_3	29
15	P.trichocarpa	89	O.lucimarinus_1	20
15	P.trichocarpa	90	O.lucimarinus_2	18
15	P.trichocarpa	91	A.anophagefferens_3	12
15	P.trichocarpa	92	M.pusilla_1	15
15	P.trichocarpa	93	M.pusilla_2	20
15	P.trichocarpa	94	O.RCC809	16
15	P.trichocarpa	95	P.tricornutum	19
15	P.trichocarpa	96	F.cylindrus	21
15	P.trichocarpa	97	T.pseudonana_1	12
15	P.trichocarpa	98	T.pseudonana_2	14
15	P.trichocarpa	99	T.pseudonana_3	17
15	P.trichocarpa	100	D.oleovorans	23
15	P.trichocarpa	101	S.pombe	18
15	P.trichocarpa	102	B.fuckeliana	17
15	P.trichocarpa	103	Y.lipolytica	15
15	P.trichocarpa	104	A.nidulans	4
15	P.trichocarpa	105	S.commune	2
15	P.trichocarpa	106	AtCAX1_CAX	9
15	P.trichocarpa	107	AtCAX2_CAX	6
15	P.trichocarpa	108	AtCAX3_CAX	6
15	P.trichocarpa	109	AtCAX4_CAX	11
15	P.trichocarpa	110	AtCAX5_CAX	6
15	P.trichocarpa	111	AtCAX7_CCX	13
15	P.trichocarpa	112	AtCAX8_CCX	14
15	P.trichocarpa	113	AtCAX11_CCX	15
15	P.trichocarpa	114	AtCAX9	13
15	P.trichocarpa	115	HsaNCKX4_NCKX	18
15	P.trichocarpa	116	HsaNCKX3_NCKX	16
15	P.trichocarpa	117	E.coli_YRBG	16
15	P.trichocarpa	118	A.pleuro_YRBG	15
15	P.trichocarpa	119	P.marinus_YRBG	16
15	P.trichocarpa	120	M.jannaschii	9
16	G.max	17	M.esculenta	73
16	G.max	18	M.truncatula	84
16	G.max	19	C.sativus	72
16	G.max	20	C.papaya	72
16	G.max	21	M.guttatus_1	73
16	G.max	22	M.guttatus_2	68
16	G.max	23	B.distachyon	69
16	G.max	24	O.sativa_J1	67
16	G.max	25	O.sativa_J2	65
16	G.max	26	O.sativa_I1	67
16	G.max	27	O.sativa_I2	65
16	G.max	28	P.persica	74
16	G.max	29	S.moellendorffii	41
16	G.max	30	P.patens_1	43
16	G.max	31	P.patens_2	42
16	G.max	32	C.reinhardtii	29
16	G.max	33	H.sapiens_NCX1.1	29
16	G.max	34	P.troglodytes_NCX1.1	29
16	G.max	35	M.mulatta_NCX1.3	29
16	G.max	36	C.familiaris_NCX1.1	29
16	G.max	37	F.catus_NCX1.1	29
16	G.max	38	B.taurus_NCX1.1	28
16	G.max	39	O.cuniculus_NCX1.2	28
16	G.max	40	C.porcellus_NCX1.1	29
16	G.max	41	R.norvegicus_NCX1.1	29
16	G.max	42	M.musculus_NCX1.1	28
16	G.max	43	S.tropicalis_NCX1	29
16	G.max	44	O.mossambicus_NCX1.1	30
16	G.max	45	O.mykiss_NCX1	29
16	G.max	46	H.sapiens_NCX2.1	29
16	G.max	47	R.norvegicus_NCX2.1	29
16	G.max	48	M.musculus_NCX2.1	30
16	G.max	49	D.rerio_NCX1a	30
16	G.max	50	H.sapiens_NCX3.3	31
16	G.max	51	R.norvegicus_NCX3.3	32
16	G.max	52	M.musculus_NCX3.1	31
16	G.max	53	G.gallus_NCX3	32
16	G.max	54	D.rerio_NCX4a	31
16	G.max	55	T.nigroviridis_NCX4a	30
16	G.max	56	L.opalescens_NCX	30
16	G.max	57	A.mellifera_NCX	32
16	G.max	58	D.melanogaster_NCX	30
16	G.max	59	C.elegans_NCX1	29
16	G.max	60	C.elegans_NCX2	28
16	G.max	61	C.briggsae_NCX1	29
16	G.max	62	C.briggsae_NCX2	28
16	G.max	63	M.brevicollis_1	31
16	G.max	64	M.brevicollis_2	24
16	G.max	65	S.kowalevskii_1	30
16	G.max	66	S.kowalevskii_2	26
16	G.max	67	H.magnipapillata	31
16	G.max	68	T.adhaerens_1	33
16	G.max	69	D.pulex_1	32
16	G.max	70	D.pulex_2	27
16	G.max	71	O.dioica	29
16	G.max	72	A.pisum	27
16	G.max	73	T.spiralis	32
16	G.max	74	T.adhaerens_2	29
16	G.max	75	N.vectensis_1	28
16	G.max	76	P.humanus_corporis	30
16	G.max	77	P.marinus	28
16	G.max	78	C.intestinalis	31
16	G.max	79	B.floridae	32
16	G.max	80	T.adhaerens_3	27
16	G.max	81	N.vectensis_2	31
16	G.max	82	S.purpuratus	27
16	G.max	83	Oscillatoria	9
16	G.max	84	Salpingoeca	31
16	G.max	85	A.anophagefferens_1	32
16	G.max	86	A.anophagefferens_2	19
16	G.max	87	E.huxleyi	33
16	G.max	88	S.kowalevskii_3	30
16	G.max	89	O.lucimarinus_1	20
16	G.max	90	O.lucimarinus_2	20
16	G.max	91	A.anophagefferens_3	16
16	G.max	92	M.pusilla_1	14
16	G.max	93	M.pusilla_2	18
16	G.max	94	O.RCC809	16
16	G.max	95	P.tricornutum	18
16	G.max	96	F.cylindrus	19
16	G.max	97	T.pseudonana_1	15
16	G.max	98	T.pseudonana_2	15
16	G.max	99	T.pseudonana_3	18
16	G.max	100	D.oleovorans	20
16	G.max	101	S.pombe	14
16	G.max	102	B.fuckeliana	17
16	G.max	103	Y.lipolytica	17
16	G.max	104	A.nidulans	2
16	G.max	105	S.commune	1
16	G.max	106	AtCAX1_CAX	9
16	G.max	107	AtCAX2_CAX	7
16	G.max	108	AtCAX3_CAX	8
16	G.max	109	AtCAX4_CAX	10
16	G.max	110	AtCAX5_CAX	5
16	G.max	111	AtCAX7_CCX	15
16	G.max	112	AtCAX8_CCX	13
16	G.max	113	AtCAX11_CCX	10
16	G.max	114	AtCAX9	13
16	G.max	115	HsaNCKX4_NCKX	17
16	G.max	116	HsaNCKX3_NCKX	19
16	G.max	117	E.coli_YRBG	14
16	G.max	118	A.pleuro_YRBG	16
16	G.max	119	P.marinus_YRBG	8
16	G.max	120	M.jannaschii	15
17	M.esculenta	18	M.truncatula	73
17	M.esculenta	19	C.sativus	71
17	M.esculenta	20	C.papaya	74
17	M.esculenta	21	M.guttatus_1	72
17	M.esculenta	22	M.guttatus_2	70
17	M.esculenta	23	B.distachyon	68
17	M.esculenta	24	O.sativa_J1	67
17	M.esculenta	25	O.sativa_J2	66
17	M.esculenta	26	O.sativa_I1	67
17	M.esculenta	27	O.sativa_I2	65
17	M.esculenta	28	P.persica	75
17	M.esculenta	29	S.moellendorffii	42
17	M.esculenta	30	P.patens_1	42
17	M.esculenta	31	P.patens_2	40
17	M.esculenta	32	C.reinhardtii	29
17	M.esculenta	33	H.sapiens_NCX1.1	29
17	M.esculenta	34	P.troglodytes_NCX1.1	29
17	M.esculenta	35	M.mulatta_NCX1.3	29
17	M.esculenta	36	C.familiaris_NCX1.1	29
17	M.esculenta	37	F.catus_NCX1.1	29
17	M.esculenta	38	B.taurus_NCX1.1	29
17	M.esculenta	39	O.cuniculus_NCX1.2	28
17	M.esculenta	40	C.porcellus_NCX1.1	29
17	M.esculenta	41	R.norvegicus_NCX1.1	29
17	M.esculenta	42	M.musculus_NCX1.1	29
17	M.esculenta	43	S.tropicalis_NCX1	29
17	M.esculenta	44	O.mossambicus_NCX1.1	29
17	M.esculenta	45	O.mykiss_NCX1	30
17	M.esculenta	46	H.sapiens_NCX2.1	29
17	M.esculenta	47	R.norvegicus_NCX2.1	28
17	M.esculenta	48	M.musculus_NCX2.1	28
17	M.esculenta	49	D.rerio_NCX1a	30
17	M.esculenta	50	H.sapiens_NCX3.3	28
17	M.esculenta	51	R.norvegicus_NCX3.3	28
17	M.esculenta	52	M.musculus_NCX3.1	28
17	M.esculenta	53	G.gallus_NCX3	29
17	M.esculenta	54	D.rerio_NCX4a	30
17	M.esculenta	55	T.nigroviridis_NCX4a	30
17	M.esculenta	56	L.opalescens_NCX	26
17	M.esculenta	57	A.mellifera_NCX	29
17	M.esculenta	58	D.melanogaster_NCX	30
17	M.esculenta	59	C.elegans_NCX1	31
17	M.esculenta	60	C.elegans_NCX2	26
17	M.esculenta	61	C.briggsae_NCX1	30
17	M.esculenta	62	C.briggsae_NCX2	28
17	M.esculenta	63	M.brevicollis_1	30
17	M.esculenta	64	M.brevicollis_2	22
17	M.esculenta	65	S.kowalevskii_1	28
17	M.esculenta	66	S.kowalevskii_2	25
17	M.esculenta	67	H.magnipapillata	29
17	M.esculenta	68	T.adhaerens_1	31
17	M.esculenta	69	D.pulex_1	31
17	M.esculenta	70	D.pulex_2	25
17	M.esculenta	71	O.dioica	28
17	M.esculenta	72	A.pisum	25
17	M.esculenta	73	T.spiralis	30
17	M.esculenta	74	T.adhaerens_2	28
17	M.esculenta	75	N.vectensis_1	27
17	M.esculenta	76	P.humanus_corporis	30
17	M.esculenta	77	P.marinus	28
17	M.esculenta	78	C.intestinalis	31
17	M.esculenta	79	B.floridae	32
17	M.esculenta	80	T.adhaerens_3	29
17	M.esculenta	81	N.vectensis_2	30
17	M.esculenta	82	S.purpuratus	26
17	M.esculenta	83	Oscillatoria	7
17	M.esculenta	84	Salpingoeca	29
17	M.esculenta	85	A.anophagefferens_1	31
17	M.esculenta	86	A.anophagefferens_2	19
17	M.esculenta	87	E.huxleyi	31
17	M.esculenta	88	S.kowalevskii_3	28
17	M.esculenta	89	O.lucimarinus_1	20
17	M.esculenta	90	O.lucimarinus_2	18
17	M.esculenta	91	A.anophagefferens_3	13
17	M.esculenta	92	M.pusilla_1	17
17	M.esculenta	93	M.pusilla_2	18
17	M.esculenta	94	O.RCC809	16
17	M.esculenta	95	P.tricornutum	18
17	M.esculenta	96	F.cylindrus	20
17	M.esculenta	97	T.pseudonana_1	14
17	M.esculenta	98	T.pseudonana_2	13
17	M.esculenta	99	T.pseudonana_3	17
17	M.esculenta	100	D.oleovorans	19
17	M.esculenta	101	S.pombe	14
17	M.esculenta	102	B.fuckeliana	17
17	M.esculenta	103	Y.lipolytica	15
17	M.esculenta	104	A.nidulans	3
17	M.esculenta	105	S.commune	3
17	M.esculenta	106	AtCAX1_CAX	6
17	M.esculenta	107	AtCAX2_CAX	7
17	M.esculenta	108	AtCAX3_CAX	1
17	M.esculenta	109	AtCAX4_CAX	9
17	M.esculenta	110	AtCAX5_CAX	4
17	M.esculenta	111	AtCAX7_CCX	9
17	M.esculenta	112	AtCAX8_CCX	12
17	M.esculenta	113	AtCAX11_CCX	14
17	M.esculenta	114	AtCAX9	15
17	M.esculenta	115	HsaNCKX4_NCKX	16
17	M.esculenta	116	HsaNCKX3_NCKX	15
17	M.esculenta	117	E.coli_YRBG	16
17	M.esculenta	118	A.pleuro_YRBG	15
17	M.esculenta	119	P.marinus_YRBG	9
17	M.esculenta	120	M.jannaschii	8
18	M.truncatula	19	C.sativus	72
18	M.truncatula	20	C.papaya	73
18	M.truncatula	21	M.guttatus_1	72
18	M.truncatula	22	M.guttatus_2	68
18	M.truncatula	23	B.distachyon	69
18	M.truncatula	24	O.sativa_J1	67
18	M.truncatula	25	O.sativa_J2	66
18	M.truncatula	26	O.sativa_I1	67
18	M.truncatula	27	O.sativa_I2	65
18	M.truncatula	28	P.persica	73
18	M.truncatula	29	S.moellendorffii	42
18	M.truncatula	30	P.patens_1	43
18	M.truncatula	31	P.patens_2	40
18	M.truncatula	32	C.reinhardtii	30
18	M.truncatula	33	H.sapiens_NCX1.1	30
18	M.truncatula	34	P.troglodytes_NCX1.1	30
18	M.truncatula	35	M.mulatta_NCX1.3	30
18	M.truncatula	36	C.familiaris_NCX1.1	30
18	M.truncatula	37	F.catus_NCX1.1	31
18	M.truncatula	38	B.taurus_NCX1.1	31
18	M.truncatula	39	O.cuniculus_NCX1.2	30
18	M.truncatula	40	C.porcellus_NCX1.1	30
18	M.truncatula	41	R.norvegicus_NCX1.1	30
18	M.truncatula	42	M.musculus_NCX1.1	30
18	M.truncatula	43	S.tropicalis_NCX1	29
18	M.truncatula	44	O.mossambicus_NCX1.1	30
18	M.truncatula	45	O.mykiss_NCX1	30
18	M.truncatula	46	H.sapiens_NCX2.1	30
18	M.truncatula	47	R.norvegicus_NCX2.1	30
18	M.truncatula	48	M.musculus_NCX2.1	31
18	M.truncatula	49	D.rerio_NCX1a	30
18	M.truncatula	50	H.sapiens_NCX3.3	31
18	M.truncatula	51	R.norvegicus_NCX3.3	31
18	M.truncatula	52	M.musculus_NCX3.1	31
18	M.truncatula	53	G.gallus_NCX3	30
18	M.truncatula	54	D.rerio_NCX4a	31
18	M.truncatula	55	T.nigroviridis_NCX4a	31
18	M.truncatula	56	L.opalescens_NCX	30
18	M.truncatula	57	A.mellifera_NCX	29
18	M.truncatula	58	D.melanogaster_NCX	30
18	M.truncatula	59	C.elegans_NCX1	30
18	M.truncatula	60	C.elegans_NCX2	30
18	M.truncatula	61	C.briggsae_NCX1	30
18	M.truncatula	62	C.briggsae_NCX2	31
18	M.truncatula	63	M.brevicollis_1	32
18	M.truncatula	64	M.brevicollis_2	24
18	M.truncatula	65	S.kowalevskii_1	30
18	M.truncatula	66	S.kowalevskii_2	27
18	M.truncatula	67	H.magnipapillata	31
18	M.truncatula	68	T.adhaerens_1	31
18	M.truncatula	69	D.pulex_1	32
18	M.truncatula	70	D.pulex_2	26
18	M.truncatula	71	O.dioica	30
18	M.truncatula	72	A.pisum	28
18	M.truncatula	73	T.spiralis	33
18	M.truncatula	74	T.adhaerens_2	30
18	M.truncatula	75	N.vectensis_1	27
18	M.truncatula	76	P.humanus_corporis	31
18	M.truncatula	77	P.marinus	32
18	M.truncatula	78	C.intestinalis	31
18	M.truncatula	79	B.floridae	32
18	M.truncatula	80	T.adhaerens_3	28
18	M.truncatula	81	N.vectensis_2	30
18	M.truncatula	82	S.purpuratus	27
18	M.truncatula	83	Oscillatoria	7
18	M.truncatula	84	Salpingoeca	32
18	M.truncatula	85	A.anophagefferens_1	31
18	M.truncatula	86	A.anophagefferens_2	19
18	M.truncatula	87	E.huxleyi	30
18	M.truncatula	88	S.kowalevskii_3	30
18	M.truncatula	89	O.lucimarinus_1	21
18	M.truncatula	90	O.lucimarinus_2	19
18	M.truncatula	91	A.anophagefferens_3	16
18	M.truncatula	92	M.pusilla_1	15
18	M.truncatula	93	M.pusilla_2	15
18	M.truncatula	94	O.RCC809	17
18	M.truncatula	95	P.tricornutum	17
18	M.truncatula	96	F.cylindrus	21
18	M.truncatula	97	T.pseudonana_1	15
18	M.truncatula	98	T.pseudonana_2	14
18	M.truncatula	99	T.pseudonana_3	20
18	M.truncatula	100	D.oleovorans	22
18	M.truncatula	101	S.pombe	13
18	M.truncatula	102	B.fuckeliana	16
18	M.truncatula	103	Y.lipolytica	16
18	M.truncatula	104	A.nidulans	6
18	M.truncatula	105	S.commune	2
18	M.truncatula	106	AtCAX1_CAX	9
18	M.truncatula	107	AtCAX2_CAX	10
18	M.truncatula	108	AtCAX3_CAX	8
18	M.truncatula	109	AtCAX4_CAX	9
18	M.truncatula	110	AtCAX5_CAX	9
18	M.truncatula	111	AtCAX7_CCX	14
18	M.truncatula	112	AtCAX8_CCX	13
18	M.truncatula	113	AtCAX11_CCX	14
18	M.truncatula	114	AtCAX9	12
18	M.truncatula	115	HsaNCKX4_NCKX	19
18	M.truncatula	116	HsaNCKX3_NCKX	18
18	M.truncatula	117	E.coli_YRBG	14
18	M.truncatula	118	A.pleuro_YRBG	15
18	M.truncatula	119	P.marinus_YRBG	12
18	M.truncatula	120	M.jannaschii	16
19	C.sativus	20	C.papaya	71
19	C.sativus	21	M.guttatus_1	71
19	C.sativus	22	M.guttatus_2	70
19	C.sativus	23	B.distachyon	68
19	C.sativus	24	O.sativa_J1	66
19	C.sativus	25	O.sativa_J2	66
19	C.sativus	26	O.sativa_I1	66
19	C.sativus	27	O.sativa_I2	65
19	C.sativus	28	P.persica	75
19	C.sativus	29	S.moellendorffii	43
[truncated: 5,141 more rows]
